# Supplementary material for: IRS2 as a driver of brain metastasis in colorectal cancer: A potential target for novel therapeutic strategies
Source: Neuro Oncol. 2025 Jan 31;27(7):1729–45. doi: 10.1093/neuonc/noaf028 (PMC12417839; doi:10.1093/neuonc/noaf028)
Supplement: noaf028_suppl_Supplementary_Table_S1 [file noaf028_suppl_supplementary_table_s1.xlsx]

## Sheet: Gene lists for Version 3 (v3) o
Supplementary Table 1: Gene lists for Version 3 (v3) of the FoundationOne Assay
Version 3: exonic capture (n=323 genes)
HUGO SYMBOL	HUGO SYMBOL	HUGO SYMBOL	HUGO SYMBOL	HUGO SYMBOL	HUGO SYMBOL	HUGO SYMBOL	HUGO SYMBOL	HUGO SYMBOL
ABL1	BRCA2	CTNNA1	FAS (TNFRSF6)	HIST1H2AG	KRAS	NFE2L2	PTPN11	STAG2
ACTB	BRIP1	CTNNB1	FBXW7	HIST1H2AL	LEF1	NFKBIA	PTPN2	STAT3
AKT1	BTG2	CUX1	FGF10	HIST1H2BC	LRP1B	NKX2-1	PTPN6 (SHP-1)	STAT4
AKT2	BTK	DAXX	FGF14	HIST1H2BK	LRRK2	NOTCH1	PTPRO (PTPROt)	STAT6
AKT3	CARD11	DDR2	FGF19	HIST1H2BO	MAGED1	NOTCH2	RAD21	STK11
ALK	CBFB	DNM2	FGF23	HIST1H3B	MAP2K1	NPM1	RAD50	SUFU
APC	CBL	DNMT3A	FGF3	HRAS	MAP2K2	NRAS	RAD51	SUZ12
APH1A	CCND1	DOT1L	FGF4	HSP90AA1	MAP2K4	NT5C2	RAF1	TCF3
AR	CCND2	DTX1	FGF6	ID3	MAP3K1	NTRK1	RARA	TET2
ARAF	CCND3	DUSP2	FGFR1	IDH1	MAP3K14	NTRK2	RB1	TGFBR2
ARFRP1	CCNE1	DUSP9	FGFR2	IDH2	MAP3K7	NTRK3	RELN	TMSB4XP8 (TMSL3)
ARHGAP26 (GRAF)	CD22	ECT2L	FGFR3	IGF1R	MCL1	NUP93	RET	TNFAIP3
ARID1A	CD274	EED	FGFR4	IKBKE	MDM2	NUP98	RICTOR	TNFRSF11A
ARID2	CD58	EGFR	FLCN	IKZF1	MDM4	P2RY8	RNF43	TNFRSF14
ASXL1	CD70	EMSY (c11orf30)	FLT1	IL7R	MED12	PAG1	ROS1	TNFRSF17
ATM	CD79A	EP300	FLT3	INHBA	MEF2B	PAK3	RPTOR	TOP1
ATR	CD79B	EPHA3	FLT4	INPP5D (SHIP-1)	MEF2C	PALB2	RUNX1	TP53
ATRX	CDC73	EPHA5	FOXL2	IRF1	MEN1	PAX5	SETBP1	TRAF2
AURKA	CDH1	EPHA7	FOXO1	IRF4	MET	PBRM1	SETD2	TRAF3
AURKB	CDK12	EPHB1	FOXO3	IRF8	MITF	PCLO	SF3B1	TRAF5
AXL	CDK4	ERBB2	GATA1	IRS2	MLH1	PDCD1LG2	SGK1	TSC1
B2M	CDK6	ERBB3	GATA2	JAK1	MLL	PDGFRA	SMAD2	TSC2
BAP1	CDK8	ERBB4	GATA3	JAK2	MLL2	PDGFRB	SMAD4	TSHR
BARD1	CDKN1B	ERG	GID4 (C17orf39)	JAK3	MPL	PDK1	SMARCA1	TYK2
BCL10	CDKN2A	ESR1	GNA11	JARID2	MRE11A	PHF6	SMARCA4	U2AF1
BCL11B	CDKN2B	ETV6	GNA13	JUN	MSH2	PIK3CA	SMARCB1	U2AF2
BCL2	CDKN2C	EZH2	GNAQ	KAT6A (MYST3)	MSH6	PIK3CG	SMC1A	VHL
BCL2L2	CEBPA	FAM123B (WTX)	GNAS	KDM2B	MTOR	PIK3R1	SMC3	WISP3
BCL6	CHEK1	FAM46C	GPR124	KDM4C	MUTYH	PIK3R2	SMO	WT1
BCL7A	CHEK2	FANCA	GRIN2A	KDM5A	MYC	PIM1	SOCS1	XBP1
BCOR	CIC	FANCC	GSK3B	KDM5C	MYCL1	PPP2R1A	SOX10	XPO1
BCORL1	CREBBP	FANCD2	HDAC4	KDM6A	MYCN	PRDM1	SOX2	ZMYM3
BIRC3	CRKL	FANCE	HDAC7	KDR	MYD88	PRKAR1A	SPEN	ZNF217
BLM	CRLF2	FANCF	HGF	KEAP1	NCSTN	PRKDC	SPOP	ZNF703
BRAF	CSF1R	FANCG	HIST1H1C	KIT	NF1	PTCH1	SRC	ZRSR2
BRCA1	CTCF	FANCL	HIST1H1E	KLHL6	NF2	PTEN	SRSF2
Version 3: Select intronic capture for rearrangement analysis (n=24 genes)
HUGO SYMBOL	HUGO SYMBOL	HUGO SYMBOL	HUGO SYMBOL	HUGO SYMBOL	HUGO SYMBOL	HUGO SYMBOL	HUGO SYMBOL	HUGO SYMBOL
ALK	BCR	ETV1	ETV6	JAK1	MYC	PDGFRB	RARA	ROS1
BCL2	BRAF	ETV4	EWSR1	JAK2	NTRK1	RAF1	RET	TMPRSS2
BCL6	EGFR	ETV5	FGFR2	MLL	PDGFRA
