# Supplementary material for: IRS2 as a driver of brain metastasis in colorectal cancer: A potential target for novel therapeutic strategies
Source: Neuro Oncol. 2025 Jan 31;27(7):1729–45. doi: 10.1093/neuonc/noaf028 (PMC12417839; doi:10.1093/neuonc/noaf028)
Supplement: noaf028_suppl_Supplementary_Table_S3 [file noaf028_suppl_supplementary_table_s3.xlsx]

## Sheet: Genes differentially expressed 
Supplementary Table 3: Genes differentially expressed between silenced and control cells
	baseMean	log2FoldChange	lfcSE	stat	pvalue	padj	ENSEMBL	ENTREZID
CERS6-AS1	27.3559	-8.40864	2.49205	-3.37419	0.000740339	0.00501383	ENSG00000227617	100861402
TPTEP2-CSNK1E	7.75336	-6.59016	1.31182	-5.02369	5.07e-07	8.02e-06	ENSG00000283900	102800317
C1orf167	3.85768	-5.57667	1.49141	-3.7392	0.000184604	0.00154896	ENSG00000215910	284498
CTAGE6	3.18933	-5.3111	1.54374	-3.44042	0.000580803	0.00408051	ENSG00000271321	340307
SNORD35B	2.07586	-4.6898	1.63292	-2.87204	0.00407833	0.0211547	ENSG00000200530	84546
ALDH1A1	3.73638	-4.52177	1.45461	-3.10857	0.00187992	0.011061	ENSG00000165092	216
COL19A1	2.57768	-3.96234	1.55359	-2.55044	0.0107587	0.046575	ENSG00000082293	1310
GPM6A	6.67254	-3.86258	1.04082	-3.71108	0.00020638	0.00170556	ENSG00000150625	2823
NPIPB15	3.95168	-3.59292	1.30285	-2.75773	0.00582047	0.0284437	ENSG00000196436	440348
KCNJ2	3.54783	-3.42197	1.32698	-2.57876	0.00991548	0.0436259	ENSG00000123700	3759
COL14A1	8.57402	-3.39735	0.851692	-3.98894	6.64e-05	0.000628194	ENSG00000187955	7373
ANKRD20A1	7.38481	-3.21247	0.923996	-3.47671	0.000507605	0.00364028	ENSG00000260691	84210
LMOD1	5.5538	-3.07185	0.994208	-3.08974	0.00200329	0.0116702	ENSG00000163431	25802
CDO1	7.86368	-3.02562	0.82999	-3.64536	0.000267014	0.00212276	ENSG00000129596	1036
MAPK4	3.84304	-3.00416	1.18546	-2.53417	0.0112714	0.0482556	ENSG00000141639	5596
AMBN	11.6734	-2.99833	0.680622	-4.40528	1.06e-05	0.00012418	ENSG00000178522	258
MICU3	9.13632	-2.99719	0.757835	-3.95494	7.66e-05	0.000716065	ENSG00000155970	286097
PRSS30P	7.69182	-2.95314	0.837739	-3.52513	0.000423278	0.00312001	ENSG00000172460	124221
GRID2IP	3.83493	-2.95038	1.17034	-2.52095	0.0117037	0.0497447	ENSG00000215045	392862
ZNF582	4.90388	-2.91458	1.03356	-2.81995	0.0048031	0.0242628	ENSG00000018869	147948
PMCH	6.06678	-2.84061	0.912584	-3.11271	0.00185379	0.0109356	ENSG00000183395	5367
MARCHF4	22.4708	-2.83022	0.476675	-5.93742	2.9e-09	6.8e-08	ENSG00000144583	57574
RNF152	6.01439	-2.82592	0.95511	-2.95874	0.003089	0.0168406	ENSG00000176641	220441
TRAM1L1	4.74061	-2.82385	1.03716	-2.72266	0.00647582	0.0310074	ENSG00000174599	133022
SH3GL2	10.3916	-2.80654	0.687075	-4.08476	4.41e-05	0.000440439	ENSG00000107295	6456
HES5	4.56302	-2.78468	1.03042	-2.70247	0.00688259	0.032495	ENSG00000197921	388585
ERICH5	10.0531	-2.77689	0.73742	-3.76568	0.000166093	0.00141077	ENSG00000177459	203111
GLRB	10.021	-2.75537	0.712807	-3.86552	0.000110851	0.00098969	ENSG00000109738	2743
PLAAT1	4.52905	-2.74075	1.06859	-2.56483	0.0103226	0.0450925	ENSG00000127252	57110
CCBE1	5.42932	-2.72442	0.960267	-2.83715	0.0045518	0.0231776	ENSG00000183287	147372
CST4	5.49065	-2.72192	0.942838	-2.88694	0.00389007	0.0203492	ENSG00000101441	1472
PTX3	5.4445	-2.71872	0.944968	-2.87705	0.00401411	0.0208885	ENSG00000163661	5806
HMCN1	5.4979	-2.71711	0.94875	-2.86389	0.00418478	0.0216416	ENSG00000143341	83872
LINC01224	9.79185	-2.70311	0.712835	-3.79206	0.000149403	0.00129039	ENSG00000269416	104472717
SERTAD4	10.7884	-2.68565	0.68377	-3.92771	8.58e-05	0.00079236	ENSG00000082497	56256
MBNL1-AS1	6.68101	-2.67087	0.958096	-2.78768	0.00530865	0.0263558	ENSG00000229619	401093
ZNF467	6.32411	-2.64849	0.889027	-2.97909	0.00289108	0.0159587	ENSG00000181444	168544
BMP2	19.6604	-2.64336	0.500241	-5.28418	1.26e-07	2.25e-06	ENSG00000125845	650
ZNF20	9.91546	-2.60722	0.780056	-3.34235	0.000830709	0.00552098	ENSG00000132010	7568
HAND2	6.15023	-2.58889	0.886768	-2.91946	0.00350635	0.0187556	ENSG00000164107	9464
C2orf74	15.4381	-2.58743	0.557475	-4.64134	3.46e-06	4.56e-05	ENSG00000237651	339804
EFEMP1	10.0532	-2.58717	0.697897	-3.7071	0.00020965	0.00172809	ENSG00000115380	2202
SH3GL3	20.4012	-2.5718	0.485358	-5.29877	1.17e-07	2.1e-06	ENSG00000140600	6457
RPPH1	29.1706	-2.55607	0.453678	-5.6341	1.76e-08	3.61e-07	ENSG00000277209	85495
LRP1B	9.11852	-2.55002	0.722254	-3.53064	0.00041456	0.00307285	ENSG00000168702	53353
ZYG11A	17.7713	-2.53148	0.506167	-5.00127	5.7e-07	8.9e-06	ENSG00000203995	440590
CPA4	5.85219	-2.47853	0.886478	-2.79593	0.00517506	0.0258232	ENSG00000128510	51200
FOXP2	22.4236	-2.47039	0.510865	-4.83571	1.33e-06	1.93e-05	ENSG00000128573	93986
VAV3	5.57199	-2.46952	0.942979	-2.61885	0.00882271	0.0397535	ENSG00000134215	10451
LOC100507403	12.027	-2.46759	0.672655	-3.66844	0.000244035	0.00196564	ENSG00000253123	100507403
SOX21-AS1	11.4908	-2.45609	0.642064	-3.82531	0.00013061	0.0011455	ENSG00000227640	100507533
LIN7A	32.6575	-2.43868	0.377809	-6.45478	1.08e-10	3.18e-09	ENSG00000111052	8825
FRRS1L	5.60871	-2.43032	0.890906	-2.72792	0.00637342	0.0306094	ENSG00000260230	23732
TMEM266	6.52964	-2.42939	0.861855	-2.8188	0.00482039	0.0243115	ENSG00000169758	123591
RPRML	6.30779	-2.41314	0.856947	-2.81598	0.00486287	0.0244869	ENSG00000179673	388394
OTUD7A	9.93938	-2.40991	0.688689	-3.49927	0.000466539	0.00339074	ENSG00000169918	161725
CHODL	5.45645	-2.39158	0.910384	-2.627	0.00861415	0.0390574	ENSG00000154645	140578
COL12A1	8.93831	-2.36633	0.748134	-3.16298	0.00156165	0.00947243	ENSG00000111799	1303
GUCY1A2	6.06867	-2.35862	0.86417	-2.72935	0.00634596	0.0304959	ENSG00000152402	2977
FAM83B	6.95627	-2.35833	0.82472	-2.85955	0.00424239	0.0218754	ENSG00000168143	222584
PRUNE2	17.6137	-2.35613	0.515365	-4.57177	4.84e-06	6.21e-05	ENSG00000106772	158471
RAMP2-AS1	9.76912	-2.34848	0.679112	-3.45817	0.000543862	0.00385163	ENSG00000197291	100190938
CASC9	6.15131	-2.34356	0.861509	-2.72029	0.00652245	0.0312044	ENSG00000249395	101805492
FAT3	9.51981	-2.34143	0.689598	-3.39536	0.000685394	0.00469697	ENSG00000165323	120114
ARHGAP28	7.94216	-2.33699	0.736521	-3.17301	0.00150866	0.00919665	ENSG00000088756	79822
RPRM	14.653	-2.33452	0.565431	-4.12874	3.65e-05	0.000372771	ENSG00000177519	56475
RFTN1	8.60577	-2.33269	0.717519	-3.25105	0.0011498	0.00727413	ENSG00000131378	23180
LZTS1	5.27699	-2.32631	0.913171	-2.54751	0.0108494	0.0469039	ENSG00000061337	11178
INSM1	6.07062	-2.32181	0.884847	-2.62397	0.0086912	0.0393394	ENSG00000173404	3642
LDHC	10.5161	-2.31536	0.655611	-3.5316	0.000413055	0.00306361	ENSG00000166796	3948
FOXB1	10.241	-2.31336	0.66627	-3.4721	0.000516396	0.00369166	ENSG00000171956	27023
FRMPD3	6.79489	-2.30756	0.795833	-2.89955	0.00373696	0.0197476	ENSG00000147234	84443
ROBO2	12.4014	-2.30435	0.610246	-3.7761	0.000159303	0.00135963	ENSG00000185008	6092
DPF3	6.59924	-2.27087	0.824573	-2.754	0.00588721	0.0287169	ENSG00000205683	8110
OLIG2	8.44008	-2.26802	0.70794	-3.20369	0.0013568	0.00836069	ENSG00000205927	10215
ZC4H2	28.3092	-2.26638	0.406843	-5.57066	2.54e-08	5.07e-07	ENSG00000126970	55906
ALDH1A2	130.8	-2.26498	0.181478	-12.4807	9.51e-36	2.96e-33	ENSG00000128918	8854
SPON1	25.2819	-2.25809	0.416489	-5.42172	5.9e-08	1.12e-06	ENSG00000262655	10418
VWDE	12.6415	-2.25778	0.588477	-3.83665	0.000124725	0.0010996	ENSG00000146530	221806
2024-03-02	17.9877	-2.25663	0.51588	-4.37433	1.22e-05	0.000141091	ENSG00000117791	54996
UGT3A2	10.2352	-2.22749	0.678511	-3.28292	0.00102739	0.00661827	ENSG00000168671	167127
TBX18	41.0007	-2.22439	0.329372	-6.75342	1.44e-11	4.67e-10	ENSG00000112837	9096
CELF2	70.8323	-2.22376	0.252942	-8.7916	1.47e-18	1.2e-16	ENSG00000048740	10659
PDPN	43.6706	-2.22371	0.312728	-7.11068	1.15e-12	4.44e-11	ENSG00000162493	10630
SPSB4	8.21289	-2.22269	0.7355	-3.02202	0.00251097	0.0141643	ENSG00000175093	92369
SOX21	10.6206	-2.21009	0.63092	-3.50297	0.000460108	0.00335107	ENSG00000125285	11166
RERG	6.47245	-2.19253	0.804471	-2.72543	0.00642175	0.0308136	ENSG00000134533	85004
LIMS2	6.42463	-2.18877	0.809147	-2.70504	0.0068297	0.0322836	ENSG00000072163	55679
ERBB4	6.42853	-2.18442	0.81309	-2.68656	0.00721912	0.0338226	ENSG00000178568	2066
GPC3	52.9075	-2.18435	0.282463	-7.73323	1.05e-14	5.5e-13	ENSG00000147257	2719
RPS6KA6	34.1801	-2.18051	0.359217	-6.07018	1.28e-09	3.19e-08	ENSG00000072133	27330
RARB	12.7243	-2.16043	0.573814	-3.76503	0.000166528	0.00141276	ENSG00000077092	5915
SLC7A3	10.1021	-2.15355	0.683851	-3.14915	0.00163744	0.00987562	ENSG00000165349	84889
TSPAN18	22.0029	-2.15304	0.44926	-4.79243	1.65e-06	2.35e-05	ENSG00000157570	90139
PPP1R14A	10.8483	-2.1499	0.626478	-3.43173	0.00059974	0.00419317	ENSG00000167641	94274
ELOVL2	45.5801	-2.14229	0.315401	-6.79229	1.1e-11	3.65e-10	ENSG00000197977	54898
TBX1	64.5062	-2.14	0.256798	-8.33338	7.86e-17	5.43e-15	ENSG00000184058	6899
DUSP8	12.5989	-2.13744	0.5744	-3.72117	0.000198299	0.00164648	ENSG00000184545	1850
NOL4	8.39398	-2.12722	0.721201	-2.94955	0.00318241	0.0173142	ENSG00000101746	8715
MOXD1	27.0721	-2.12044	0.397704	-5.33171	9.73e-08	1.78e-06	ENSG00000079931	26002
QRFPR	13.0549	-2.119	0.600779	-3.52709	0.000420151	0.00309983	ENSG00000186867	84109
CDHR1	29.2057	-2.11657	0.389597	-5.43272	5.55e-08	1.05e-06	ENSG00000148600	92211
LAMA4	27.0646	-2.11241	0.397811	-5.31008	1.1e-07	1.98e-06	ENSG00000112769	3910
HLA-DPA1	17.1009	-2.11149	0.494871	-4.26674	1.98e-05	0.000218299	ENSG00000231389	3113
SLITRK3	16.7538	-2.10981	0.50489	-4.17876	2.93e-05	0.000307663	ENSG00000121871	22865
GLB1L3	16.7614	-2.10217	0.547945	-3.83646	0.000124822	0.0010996	ENSG00000166105	112937
SP8	10.7275	-2.09765	0.616506	-3.40248	0.000667774	0.00458611	ENSG00000164651	221833
CASP10	14.5594	-2.09146	0.54667	-3.82582	0.000130338	0.00114407	ENSG00000003400	843
LIMCH1	28.4	-2.09079	0.382519	-5.46583	4.61e-08	8.86e-07	ENSG00000064042	22998
P2RY1	30.5978	-2.08939	0.367441	-5.68632	1.3e-08	2.71e-07	ENSG00000169860	5028
RCAN2	6.76412	-2.08879	0.786073	-2.65725	0.00787812	0.0363845	ENSG00000172348	10231
COLEC12	29.4757	-2.07682	0.394076	-5.27009	1.36e-07	2.41e-06	ENSG00000158270	81035
PREX2	7.49491	-2.07667	0.741962	-2.79889	0.00512794	0.0256591	ENSG00000046889	80243
ZNF568	9.88827	-2.07573	0.648486	-3.20089	0.00137005	0.00842927	ENSG00000198453	374900
TMEM178B	45.6816	-2.07512	0.313677	-6.61547	3.7e-11	1.14e-09	ENSG00000261115	100507421
GPR27	44.0784	-2.06931	0.312143	-6.62938	3.37e-11	1.05e-09	ENSG00000170837	2850
TMSB15A	11.957	-2.06857	0.603577	-3.42718	0.000609889	0.00425438	ENSG00000158164	11013
ZNF597	7.48625	-2.05707	0.735741	-2.79591	0.00517537	0.0258232	ENSG00000167981	146434
IRX6	7.55474	-2.05364	0.753955	-2.72383	0.00645305	0.0309264	ENSG00000159387	79190
SAMD11	118.719	-2.0498	0.196145	-10.4504	1.46e-25	2.23e-23	ENSG00000187634	148398
SPATA18	8.66425	-2.04168	0.717876	-2.84405	0.00445434	0.0227682	ENSG00000163071	132671
TRPS1	28.9487	-2.04071	0.379258	-5.38081	7.42e-08	1.38e-06	ENSG00000104447	7227
ADCY1	44.0434	-2.03996	0.321858	-6.33808	2.33e-10	6.56e-09	ENSG00000164742	107
GSTM2	27.5786	-2.03589	0.388929	-5.23461	1.65e-07	2.87e-06	ENSG00000213366	2946
SLC8A1	25.9729	-2.03306	0.40134	-5.06568	4.07e-07	6.51e-06	ENSG00000183023	6546
C1orf115	30.7087	-2.03199	0.371968	-5.46281	4.69e-08	9.01e-07	ENSG00000162817	79762
SOX5	8.01738	-2.02492	0.745487	-2.71624	0.00660276	0.0314825	ENSG00000134532	6660
HLA-DOA	14.5881	-2.02454	0.535235	-3.78253	0.000155243	0.00133214	ENSG00000204252	3111
ACADL	13.5849	-2.02128	0.575242	-3.5138	0.000441749	0.00324113	ENSG00000115361	33
MAGEE1	13.7417	-2.02117	0.56744	-3.5619	0.000368175	0.00279686	ENSG00000198934	57692
MARK1	31.4116	-2.01116	0.360555	-5.57796	2.43e-08	4.88e-07	ENSG00000116141	4139
LYPD1	20.1175	-2.0082	0.495508	-4.05282	5.06e-05	0.000493989	ENSG00000150551	116372
SALL3	16.8076	-2.00804	0.488671	-4.10918	3.97e-05	0.00040115	ENSG00000256463	27164
TUSC1	31.9578	-2.00475	0.386	-5.19365	2.06e-07	3.5e-06	ENSG00000198680	286319
DNAJC12	14.4332	-1.99451	0.540388	-3.69087	0.000223485	0.0018279	ENSG00000108176	56521
BEX1	47.6239	-1.99284	0.292079	-6.82293	8.92e-12	2.98e-10	ENSG00000133169	55859
MECOM	34.7142	-1.98272	0.340858	-5.81686	6e-09	1.33e-07	ENSG00000085276	2122
DNAH11	8.49621	-1.96712	0.703225	-2.79729	0.00515336	0.0257457	ENSG00000105877	8701
RNF150	32.7972	-1.96579	0.352144	-5.58235	2.37e-08	4.77e-07	ENSG00000170153	57484
LINC02593	73.3895	-1.96527	0.245586	-8.00236	1.22e-15	7.39e-14	ENSG00000223764	100130417
CYP26A1	10.7653	-1.96475	0.614005	-3.19989	0.0013748	0.00845522	ENSG00000095596	1592
LINC00632	20.4366	-1.96291	0.46003	-4.26691	1.98e-05	0.000218276	ENSG00000203930	286411
LOC283683	9.10469	-1.96271	0.737177	-2.66246	0.00775715	0.0358888	ENSG00000274253	283683
HOXD3	14.2024	-1.96012	0.546254	-3.5883	0.000332842	0.00258026	ENSG00000128652	3232
TMEM108	8.25916	-1.95967	0.729231	-2.68732	0.00720289	0.0337644	ENSG00000144868	66000
C3orf14	22.9502	-1.95524	0.421053	-4.64369	3.42e-06	4.52e-05	ENSG00000114405	57415
NKX2-5	66.0256	-1.95499	0.252539	-7.74135	9.84e-15	5.18e-13	ENSG00000183072	1482
SLIT2	274.448	-1.95497	0.124475	-15.7058	1.38e-55	1.16e-52	ENSG00000145147	9353
RAB27B	7.21613	-1.95213	0.767054	-2.54497	0.0109287	0.047123	ENSG00000041353	5874
PHYHD1	40.8926	-1.95179	0.315979	-6.17697	6.53e-10	1.73e-08	ENSG00000175287	254295
HMX1	22.9315	-1.94917	0.430662	-4.52599	6.01e-06	7.54e-05	ENSG00000215612	3166
MAGI2-AS3	65.9806	-1.94617	0.248731	-7.82441	5.1e-15	2.79e-13	ENSG00000234456	100505881
GPRIN3	25.2775	-1.94313	0.399354	-4.86569	1.14e-06	1.68e-05	ENSG00000185477	285513
FAM110B	11.9069	-1.94122	0.581194	-3.34006	0.000837593	0.00556248	ENSG00000169122	90362
TCF4	60.8697	-1.94117	0.263291	-7.37269	1.67e-13	7.14e-12	ENSG00000196628	6925
EMB	108.272	-1.9411	0.195052	-9.95172	2.48e-23	3.03e-21	ENSG00000170571	133418
LIFR	48.6472	-1.93923	0.295846	-6.55486	5.57e-11	1.69e-09	ENSG00000113594	3977
MDFIC	47.3246	-1.93736	0.30378	-6.3775	1.8e-10	5.16e-09	ENSG00000135272	29969
INSYN1	15.5299	-1.93505	0.510095	-3.7935	0.000148536	0.001285	ENSG00000205363	388135
LRRC4	9.10488	-1.93503	0.664305	-2.91286	0.0035813	0.0190986	ENSG00000128594	64101
ADAMTS3	19.2655	-1.93438	0.469452	-4.1205	3.78e-05	0.00038389	ENSG00000156140	9508
GALNT13	28.6157	-1.93402	0.372927	-5.18606	2.15e-07	3.63e-06	ENSG00000144278	114805
LOX	34.0466	-1.93104	0.349997	-5.51731	3.44e-08	6.76e-07	ENSG00000113083	4015
ARMC4	8.27339	-1.93093	0.731612	-2.63927	0.00830838	0.0379525	ENSG00000169126	55130
RBMS3	12.6811	-1.9254	0.56473	-3.40942	0.000651015	0.00449543	ENSG00000144642	27303
ZNF304	26.6606	-1.92517	0.389514	-4.94248	7.71e-07	1.17e-05	ENSG00000131845	57343
TMEM74	7.67375	-1.92334	0.734147	-2.61983	0.00879732	0.0396728	ENSG00000164841	157753
PURPL	25.8787	-1.92222	0.413656	-4.64691	3.37e-06	4.46e-05	ENSG00000250337	643401
SIM1	9.65303	-1.9184	0.660221	-2.90569	0.0036644	0.019418	ENSG00000112246	6492
CDH2	179.123	-1.9161	0.150513	-12.7305	4.01e-37	1.33e-34	ENSG00000170558	1000
PCDH9	119.114	-1.91498	0.186177	-10.2858	8.16e-25	1.13e-22	ENSG00000184226	5101
CTSF	15.3263	-1.91407	0.514028	-3.72366	0.000196356	0.0016312	ENSG00000174080	8722
CRISPLD1	30.3122	-1.90976	0.37484	-5.09487	3.49e-07	5.68e-06	ENSG00000121005	83690
ACSS3	19.2522	-1.90379	0.471836	-4.03486	5.46e-05	0.000528466	ENSG00000111058	79611
SPART	126.595	-1.8985	0.181473	-10.4616	1.3e-25	2e-23	ENSG00000133104	23111
GPC6	34.1775	-1.89301	0.344636	-5.49277	3.96e-08	7.72e-07	ENSG00000183098	10082
ELOVL4	48.4059	-1.88793	0.28643	-6.59122	4.36e-11	1.34e-09	ENSG00000118402	6785
MYO3A	12.7737	-1.88439	0.568634	-3.3139	0.00092006	0.00601464	ENSG00000095777	53904
HAPLN3	32.942	-1.88159	0.360267	-5.22277	1.76e-07	3.03e-06	ENSG00000140511	145864
TP73-AS1	75.9831	-1.88026	0.233391	-8.0563	7.86e-16	5e-14	ENSG00000227372	57212
PTPRD	21.9858	-1.88002	0.428139	-4.39115	1.13e-05	0.000131658	ENSG00000153707	5789
FAM13A	48.4178	-1.87933	0.298975	-6.2859	3.26e-10	8.98e-09	ENSG00000138640	10144
PCDH7	157.119	-1.87673	0.161532	-11.6183	3.32e-31	8.26e-29	ENSG00000169851	5099
MMP16	16.9789	-1.87481	0.495878	-3.78079	0.000156331	0.00134003	ENSG00000156103	4325
EPB41L3	107.879	-1.86354	0.19212	-9.69986	3.02e-22	3.38e-20	ENSG00000082397	23136
FSTL1	208.711	-1.86239	0.139494	-13.3511	1.17e-40	5.02e-38	ENSG00000163430	11167
LRRK2	8.7039	-1.86225	0.67262	-2.76865	0.00562897	0.0276353	ENSG00000188906	120892
DAAM2	22.6582	-1.85695	0.421746	-4.40302	1.07e-05	0.000125114	ENSG00000146122	23500
SELENOP	36.825	-1.85687	0.330945	-5.61082	2.01e-08	4.09e-07	ENSG00000250722	6414
XIST	4961.54	-1.85451	0.163765	-11.3242	9.96e-30	2.23e-27	ENSG00000229807	7503
PAX3	21.1801	-1.85408	0.440604	-4.20803	2.58e-05	0.000273657	ENSG00000135903	5077
GASK1A	10.133	-1.85407	0.633923	-2.92476	0.00344724	0.0184892	ENSG00000144649	729085
AS3MT	31.126	-1.85275	0.367041	-5.04781	4.47e-07	7.13e-06	ENSG00000214435	57412
CSPG4	11.8333	-1.85023	0.585699	-3.15902	0.00158302	0.00958377	ENSG00000173546	1464
PPM1E	34.6947	-1.85004	0.34952	-5.29308	1.2e-07	2.15e-06	ENSG00000175175	22843
NECAB1	12.1869	-1.84841	0.572391	-3.22927	0.00124105	0.00775568	ENSG00000123119	64168
FAM155B	17.3598	-1.84752	0.490111	-3.76959	0.000163516	0.00139218	ENSG00000130054	27112
NOVA1	17.9483	-1.84179	0.467033	-3.94359	8.03e-05	0.000746427	ENSG00000139910	4857
HERC5	42.2161	-1.84041	0.315799	-5.82778	5.62e-09	1.26e-07	ENSG00000138646	51191
UNC5C	36.4804	-1.83928	0.335	-5.49038	4.01e-08	7.8e-07	ENSG00000182168	8633
COL5A2	47.1406	-1.83909	0.304675	-6.03626	1.58e-09	3.87e-08	ENSG00000204262	1290
PRAME	73.0205	-1.83634	0.239203	-7.67689	1.63e-14	8.33e-13	ENSG00000185686	23532
PPP1R1A	7.27278	-1.83624	0.728845	-2.51938	0.0117562	0.0499247	ENSG00000135447	5502
GUCY1B1	39.544	-1.82971	0.314261	-5.82228	5.81e-09	1.29e-07	ENSG00000061918	2983
EDIL3	32.8758	-1.8295	0.355992	-5.13914	2.76e-07	4.58e-06	ENSG00000164176	10085
SULT4A1	13.1156	-1.82788	0.547802	-3.33676	0.000847625	0.00562206	ENSG00000130540	25830
PCDH17	25.4485	-1.82686	0.4099	-4.45684	8.32e-06	0.000100369	ENSG00000118946	27253
GREB1L	74.8341	-1.82514	0.242966	-7.51191	5.83e-14	2.68e-12	ENSG00000141449	80000
ID3	153.449	-1.81659	0.16014	-11.3437	7.97e-30	1.81e-27	ENSG00000117318	3399
MAF	122.448	-1.81233	0.180844	-10.0215	1.23e-23	1.53e-21	ENSG00000178573	4094
SLC6A11	13.8549	-1.81065	0.546518	-3.31306	0.000922811	0.00602687	ENSG00000132164	6538
SDC2	85.6555	-1.81018	0.216629	-8.35611	6.48e-17	4.52e-15	ENSG00000169439	6383
LDOC1	54.8063	-1.8076	0.268296	-6.73735	1.61e-11	5.19e-10	ENSG00000182195	23641
TCP11L2	11.216	-1.80596	0.602548	-2.99721	0.00272466	0.0151718	ENSG00000166046	255394
SLAIN1	157.124	-1.80487	0.16853	-10.7095	9.19e-27	1.68e-24	ENSG00000139737	122060
AKR1B1	305.423	-1.80303	0.117102	-15.3971	1.71e-53	1.29e-50	ENSG00000085662	231
EPHA3	24.0864	-1.80106	0.404755	-4.44975	8.6e-06	0.000103502	ENSG00000044524	2042
COL25A1	21.7187	-1.80079	0.426518	-4.22207	2.42e-05	0.000259402	ENSG00000188517	84570
GSTM3	57.7383	-1.79043	0.267135	-6.70232	2.05e-11	6.56e-10	ENSG00000134202	2947
ZFHX4	63.3919	-1.78823	0.273649	-6.53477	6.37e-11	1.92e-09	ENSG00000091656	79776
SH3BGRL	70.6465	-1.78583	0.235323	-7.58885	3.23e-14	1.55e-12	ENSG00000131171	6451
BCAT1	139.629	-1.78524	0.171167	-10.4298	1.81e-25	2.74e-23	ENSG00000060982	586
ADAMTS1	24.0829	-1.78441	0.408305	-4.37028	1.24e-05	0.000143312	ENSG00000154734	9510
COL4A1	33.7824	-1.78417	0.34851	-5.11941	3.06e-07	5.04e-06	ENSG00000187498	1282
C10orf82	12.9652	-1.78362	0.547013	-3.26065	0.00111158	0.00707739	ENSG00000165863	143379
OSTN	20.5054	-1.7827	0.437019	-4.07922	4.52e-05	0.000448255	ENSG00000188729	344901
LGI2	12.6743	-1.78071	0.559187	-3.18447	0.00145022	0.00888126	ENSG00000153012	55203
BEX4	124.402	-1.77866	0.178087	-9.98759	1.73e-23	2.14e-21	ENSG00000102409	56271
RTL8A	73.3907	-1.7785	0.233787	-7.60735	2.8e-14	1.37e-12	ENSG00000203950	26071
SMAD4	77.4057	-1.77634	0.229321	-7.74611	9.48e-15	5.02e-13	ENSG00000141646	4089
KCNT2	9.5508	-1.77573	0.636749	-2.78875	0.00529118	0.0262773	ENSG00000162687	343450
GNB4	103.752	-1.77405	0.207527	-8.54849	1.25e-17	9.44e-16	ENSG00000114450	59345
GHR	8.30563	-1.77359	0.682728	-2.59779	0.00938245	0.0417811	ENSG00000112964	2690
AK5	45.7175	-1.77349	0.29539	-6.0039	1.93e-09	4.67e-08	ENSG00000154027	26289
MAP9	70.619	-1.77081	0.235849	-7.50822	5.99e-14	2.75e-12	ENSG00000164114	79884
UCHL1	317.703	-1.76864	0.116114	-15.2319	2.17e-52	1.5e-49	ENSG00000154277	7345
FMN2	15.4004	-1.76773	0.504448	-3.50429	0.000457825	0.0033375	ENSG00000155816	56776
LOC339803	17.1303	-1.76704	0.480346	-3.67867	0.000234453	0.00190487	ENSG00000212978	339803
MAGEB2	15.7345	-1.76458	0.536783	-3.28733	0.00101143	0.00652607	ENSG00000099399	4113
TRIM6	22.1706	-1.7619	0.428906	-4.1079	3.99e-05	0.000402614	ENSG00000121236	117854
PLOD2	153.511	-1.75455	0.161427	-10.869	1.62e-27	3.1e-25	ENSG00000152952	5352
BASP1	12.8526	-1.75306	0.554195	-3.16326	0.00156014	0.00946966	ENSG00000176788	10409
LINC00665	14.0548	-1.75114	0.530979	-3.29795	0.000973925	0.00631481	ENSG00000232677	100506930
ID4	146.766	-1.74483	0.166009	-10.5104	7.74e-26	1.23e-23	ENSG00000172201	3400
EMILIN3	32.2138	-1.7444	0.357027	-4.8859	1.03e-06	1.53e-05	ENSG00000183798	90187
CAND2	46.5517	-1.74003	0.288763	-6.02581	1.68e-09	4.11e-08	ENSG00000144712	23066
MOB3B	23.381	-1.73997	0.406134	-4.28424	1.83e-05	0.000203669	ENSG00000120162	79817
TTC28	50.9448	-1.73988	0.276736	-6.28713	3.23e-10	8.92e-09	ENSG00000100154	23331
NKX2-1	8.89901	-1.73807	0.654586	-2.65522	0.00792576	0.0365726	ENSG00000136352	7080
MGARP	11.339	-1.7378	0.601293	-2.8901	0.0038512	0.0202124	ENSG00000137463	84709
TUB	113.256	-1.73619	0.187267	-9.27119	1.84e-20	1.81e-18	ENSG00000166402	7275
ZNF264	38.3556	-1.73572	0.337849	-5.13755	2.78e-07	4.61e-06	ENSG00000083844	9422
MME	16.2352	-1.7345	0.487738	-3.55621	0.000376243	0.00283903	ENSG00000196549	4311
PCDH10	121.76	-1.73352	0.183299	-9.45733	3.16e-21	3.28e-19	ENSG00000138650	57575
SLITRK5	91.7158	-1.73337	0.216585	-8.0032	1.21e-15	7.38e-14	ENSG00000165300	26050
LAYN	16.3308	-1.73328	0.495675	-3.4968	0.000470874	0.00341696	ENSG00000204381	143903
FBN2	107.424	-1.73281	0.194104	-8.92726	4.37e-19	3.69e-17	ENSG00000138829	2201
SFMBT2	58.8036	-1.7323	0.271147	-6.38879	1.67e-10	4.81e-09	ENSG00000198879	57713
DDR2	86.3669	-1.72641	0.212125	-8.13864	4e-16	2.64e-14	ENSG00000162733	4921
WIPF1	31.7277	-1.72589	0.35652	-4.84093	1.29e-06	1.89e-05	ENSG00000115935	7456
ZNF550	18.4994	-1.72504	0.465441	-3.70624	0.000210356	0.00173301	ENSG00000251369	162972
TFPI2	13.8832	-1.72406	0.539827	-3.19374	0.00140444	0.00862752	ENSG00000105825	7980
LRCH2	66.8495	-1.72139	0.244813	-7.03145	2.04e-12	7.57e-11	ENSG00000130224	57631
EPHA7	71.0712	-1.72135	0.233797	-7.36257	1.8e-13	7.67e-12	ENSG00000135333	2045
PCDH20	19.0741	-1.72056	0.466957	-3.68462	0.000229042	0.00186855	ENSG00000280165	64881
COL3A1	14.1044	-1.71626	0.633201	-2.71045	0.00671914	0.0319034	ENSG00000168542	1281
PLXDC2	17.6686	-1.71621	0.480611	-3.5709	0.000355757	0.00271942	ENSG00000120594	84898
NR3C2	11.7869	-1.71451	0.584681	-2.93238	0.00336374	0.0181332	ENSG00000151623	4306
MPDZ	57.3902	-1.71396	0.258769	-6.6235	3.51e-11	1.09e-09	ENSG00000107186	8777
CTTNBP2	13.0711	-1.71326	0.54487	-3.14435	0.00166454	0.0100011	ENSG00000077063	83992
THRB	25.4118	-1.71228	0.416002	-4.11605	3.85e-05	0.000390875	ENSG00000151090	7068
GLDC	117.692	-1.71179	0.183067	-9.35062	8.71e-21	8.76e-19	ENSG00000178445	2731
FLI1	14.7597	-1.70871	0.512952	-3.33112	0.000864959	0.00572323	ENSG00000151702	2313
PKNOX2	16.9564	-1.70784	0.491615	-3.47395	0.000512864	0.00367302	ENSG00000165495	63876
PCDHGA11	9.95105	-1.70524	0.660743	-2.58078	0.00985764	0.0434436	ENSG00000253873	56105
FGFR3	133.892	-1.70519	0.175239	-9.73064	2.23e-22	2.53e-20	ENSG00000068078	2261
SLC4A4	17.0355	-1.7008	0.524625	-3.24193	0.00118724	0.00746048	ENSG00000080493	8671
EDA2R	11.0438	-1.70047	0.608939	-2.79251	0.00523016	0.0260475	ENSG00000131080	60401
LOC101927124	9.47257	-1.70036	0.643375	-2.64287	0.00822054	0.0376595	ENSG00000250365	101927124
INA	39.0006	-1.69998	0.334932	-5.07559	3.86e-07	6.21e-06	ENSG00000148798	9118
FOXI3	8.67919	-1.69983	0.663401	-2.5623	0.0103981	0.0453102	ENSG00000214336	344167
MBNL3	71.345	-1.69923	0.236545	-7.18353	6.79e-13	2.69e-11	ENSG00000076770	55796
TRAF3IP2	20.9597	-1.69888	0.445638	-3.81224	0.00013771	0.00119983	ENSG00000056972	10758
CCDC181	17.3382	-1.69815	0.477164	-3.55884	0.000372503	0.00281896	ENSG00000117477	57821
EDNRA	12.1489	-1.69647	0.592741	-2.86208	0.00420873	0.0217301	ENSG00000151617	1909
CACNA2D1	36.5584	-1.69524	0.324891	-5.21786	1.81e-07	3.11e-06	ENSG00000153956	781
SCARF2	71.7594	-1.6944	0.233571	-7.25433	4.04e-13	1.64e-11	ENSG00000244486	91179
EYA4	50.4838	-1.69423	0.282933	-5.98809	2.12e-09	5.1e-08	ENSG00000112319	2070
RNF135	22.8721	-1.69374	0.411723	-4.11378	3.89e-05	0.000393743	ENSG00000181481	84282
POU4F1	99.425	-1.68864	0.205028	-8.23614	1.78e-16	1.21e-14	ENSG00000152192	5457
SAMD5	24.1421	-1.68745	0.400932	-4.20883	2.57e-05	0.000272983	ENSG00000203727	389432
AMOTL1	114.531	-1.68687	0.184905	-9.12293	7.31e-20	6.64e-18	ENSG00000166025	154810
ANO5	50.178	-1.68453	0.275968	-6.10408	1.03e-09	2.61e-08	ENSG00000171714	203859
FAT4	17.9437	-1.68447	0.465631	-3.61762	0.00029733	0.0023321	ENSG00000196159	79633
SSBP2	40.8679	-1.68441	0.309268	-5.44644	5.14e-08	9.82e-07	ENSG00000145687	23635
RADX	163.562	-1.68423	0.153995	-10.9369	7.68e-28	1.53e-25	ENSG00000147231	55086
RBM11	10.9017	-1.68238	0.588334	-2.85956	0.00424231	0.0218754	ENSG00000185272	54033
STS	11.3677	-1.68213	0.595134	-2.82647	0.00470647	0.0238353	ENSG00000101846	412
VGLL3	19.707	-1.68198	0.454841	-3.69794	0.000217356	0.00178421	ENSG00000206538	389136
PRTG	52.7766	-1.68025	0.270901	-6.20244	5.56e-10	1.48e-08	ENSG00000166450	283659
GJA1	116.418	-1.67993	0.182172	-9.22169	2.92e-20	2.8e-18	ENSG00000152661	2697
CPNE8	39.1005	-1.6748	0.322877	-5.18712	2.14e-07	3.61e-06	ENSG00000139117	144402
IGFBP5	28.5833	-1.6745	0.377808	-4.43214	9.33e-06	0.0001109	ENSG00000115461	3488
COL5A1	23.7082	-1.67432	0.42401	-3.94878	7.86e-05	0.000732169	ENSG00000130635	1289
GALNT3	11.48	-1.67323	0.581579	-2.87704	0.00401419	0.0208885	ENSG00000115339	2591
USP18	32.9899	-1.66556	0.358733	-4.64289	3.44e-06	4.53e-05	ENSG00000184979	11274
SEMA3C	16.2174	-1.66413	0.497526	-3.34482	0.000823374	0.0054818	ENSG00000075223	10512
KCTD12	286.458	-1.6638	0.118617	-14.0266	1.07e-44	5.16e-42	ENSG00000178695	115207
TMEM144	20.2254	-1.66377	0.442724	-3.75802	0.000171262	0.00144848	ENSG00000164124	55314
ZEB2	33.1043	-1.6637	0.354312	-4.69559	2.66e-06	3.63e-05	ENSG00000169554	9839
NPNT	11.0205	-1.6633	0.587678	-2.83029	0.00465054	0.0236349	ENSG00000168743	255743
RIMS4	44.1083	-1.66321	0.297037	-5.59934	2.15e-08	4.34e-07	ENSG00000101098	140730
HLTF	212.365	-1.66212	0.140909	-11.7957	4.11e-32	1.09e-29	ENSG00000071794	6596
SEMA6D	14.4739	-1.66151	0.511984	-3.24523	0.00117355	0.00740079	ENSG00000137872	80031
SLC35F1	53.3088	-1.66121	0.27508	-6.039	1.55e-09	3.81e-08	ENSG00000196376	222553
PNMA8A	92.7599	-1.66023	0.205513	-8.07847	6.56e-16	4.24e-14	ENSG00000182013	55228
CNN3	162.505	-1.65993	0.155535	-10.6724	1.37e-26	2.37e-24	ENSG00000117519	1266
SCN9A	12.3215	-1.6576	0.564706	-2.93533	0.0033319	0.0180104	ENSG00000169432	6335
RTL8C	114.201	-1.65582	0.184869	-8.9567	3.35e-19	2.89e-17	ENSG00000134590	8933
NEFL	51.8298	-1.65512	0.273056	-6.06148	1.35e-09	3.36e-08	ENSG00000277586	4747
SEMA3D	17.995	-1.65201	0.462147	-3.57464	0.000350712	0.00268603	ENSG00000153993	223117
VSTM4	9.41497	-1.64903	0.644308	-2.55939	0.0104857	0.0456169	ENSG00000165633	196740
C8orf88	20.05	-1.64689	0.455473	-3.61578	0.000299448	0.00234656	ENSG00000253250	100127983
HS6ST2	126.448	-1.64541	0.188322	-8.73725	2.39e-18	1.93e-16	ENSG00000171004	90161
PABPC4L	38.7426	-1.64211	0.323479	-5.07642	3.85e-07	6.19e-06	ENSG00000254535	132430
SYN2	13.6987	-1.64184	0.528611	-3.10596	0.00189664	0.0111388	ENSG00000157152	6854
ST8SIA4	10.1767	-1.64165	0.626451	-2.62056	0.00877861	0.039656	ENSG00000113532	7903
LDLRAD4	19.992	-1.64138	0.444278	-3.69449	0.000220326	0.00180486	ENSG00000168675	753
TMED3	133.126	-1.64079	0.172401	-9.51729	1.78e-21	1.88e-19	ENSG00000166557	23423
HEY1	393.926	-1.63329	0.102062	-16.003	1.22e-57	1.21e-54	ENSG00000164683	23462
CA8	110.981	-1.62843	0.189131	-8.61005	7.3e-18	5.63e-16	ENSG00000178538	767
ZNF655	92.1525	-1.62217	0.207222	-7.8282	4.95e-15	2.73e-13	ENSG00000197343	79027
TSHZ3	15.3304	-1.62203	0.500308	-3.24207	0.00118666	0.0074598	ENSG00000121297	57616
ADD2	102.632	-1.62172	0.191901	-8.45078	2.89e-17	2.08e-15	ENSG00000075340	119
ZNF300	20.1633	-1.6211	0.452595	-3.5818	0.000341238	0.00262625	ENSG00000145908	91975
GATA4	40.5207	-1.61947	0.310623	-5.21362	1.85e-07	3.17e-06	ENSG00000136574	2626
SEMA3F	15.6046	-1.61895	0.502017	-3.22489	0.00126022	0.0078508	ENSG00000001617	6405
PDGFRL	9.54999	-1.61836	0.625706	-2.58645	0.0096969	0.0428302	ENSG00000104213	5157
TUSC3	80.3694	-1.61645	0.224761	-7.19188	6.39e-13	2.54e-11	ENSG00000104723	7991
CGNL1	18.1287	-1.61463	0.466775	-3.45911	0.000541956	0.00384327	ENSG00000128849	84952
PUDP	18.8826	-1.60769	0.444266	-3.61875	0.000296032	0.00232668	ENSG00000130021	8226
FLT4	72.2361	-1.60532	0.229371	-6.99881	2.58e-12	9.43e-11	ENSG00000037280	2324
NUDT10	24.009	-1.60449	0.415915	-3.85774	0.00011444	0.0010183	ENSG00000122824	170685
TSPAN7	12.1496	-1.60348	0.599353	-2.67536	0.00746494	0.0347795	ENSG00000156298	7102
ITGA4	35.2428	-1.60331	0.330417	-4.8524	1.22e-06	1.79e-05	ENSG00000115232	3676
CCDC8	65.1442	-1.59941	0.242858	-6.58579	4.52e-11	1.38e-09	ENSG00000169515	83987
EVC	29.2554	-1.59918	0.365483	-4.37553	1.21e-05	0.000140521	ENSG00000072840	2121
ANKRD19P	42.4645	-1.59882	0.333131	-4.79938	1.59e-06	2.27e-05	ENSG00000187984	138649
BCHE	18.1368	-1.59823	0.451981	-3.53606	0.000406138	0.00302595	ENSG00000114200	590
SULF1	15.7553	-1.59721	0.514695	-3.10322	0.00191428	0.0112216	ENSG00000137573	23213
LINC02381	45.0034	-1.59636	0.292793	-5.45219	4.98e-08	9.53e-07	ENSG00000250742	400043
ALCAM	135.266	-1.594	0.169944	-9.37952	6.63e-21	6.75e-19	ENSG00000170017	214
DZIP1	117.467	-1.593	0.18433	-8.64214	5.52e-18	4.34e-16	ENSG00000134874	22873
CADPS2	19.1889	-1.58969	0.439359	-3.6182	0.00029666	0.00232908	ENSG00000081803	93664
PTPRM	21.9261	-1.58342	0.413885	-3.82575	0.000130374	0.00114407	ENSG00000173482	5797
PGBD5	18.3533	-1.58252	0.456512	-3.46654	0.000527202	0.00375708	ENSG00000177614	79605
FIGN	25.1541	-1.58218	0.391924	-4.03694	5.42e-05	0.000524425	ENSG00000182263	55137
HRK	18.4774	-1.58061	0.450347	-3.50977	0.000448499	0.00328002	ENSG00000135116	8739
CNRIP1	13.9693	-1.57873	0.525659	-3.00333	0.00267039	0.0149089	ENSG00000119865	25927
PCLO	28.5482	-1.57617	0.383657	-4.10827	3.99e-05	0.000402229	ENSG00000186472	27445
MATK	45.767	-1.5733	0.301936	-5.2107	1.88e-07	3.22e-06	ENSG00000007264	4145
RASEF	72.5825	-1.57205	0.244769	-6.42259	1.34e-10	3.89e-09	ENSG00000165105	158158
LINC00472	12.152	-1.57123	0.558472	-2.81344	0.00490147	0.0246657	ENSG00000233237	79940
PARM1	19.412	-1.57086	0.441269	-3.55987	0.000371041	0.00281175	ENSG00000169116	25849
DSC3	182.245	-1.56849	0.146929	-10.6751	1.33e-26	2.32e-24	ENSG00000134762	1825
VCAN	82.2203	-1.56788	0.222327	-7.05212	1.76e-12	6.62e-11	ENSG00000038427	1462
KCNQ5	18.198	-1.56157	0.453204	-3.44561	0.000569769	0.00401186	ENSG00000185760	56479
RBM47	25.8159	-1.55806	0.387831	-4.01736	5.89e-05	0.000567545	ENSG00000163694	54502
CDK14	26.8013	-1.55653	0.417267	-3.7303	0.000191253	0.00159548	ENSG00000058091	5218
SLC6A15	157.502	-1.55598	0.157121	-9.9031	4.04e-23	4.79e-21	ENSG00000072041	55117
ANKRD6	26.614	-1.55465	0.38079	-4.08269	4.45e-05	0.000443279	ENSG00000135299	22881
NR2F1-AS1	51.6696	-1.55435	0.270821	-5.73939	9.5e-09	2.06e-07	ENSG00000237187	441094
F13A1	13.4666	-1.55303	0.544815	-2.85056	0.00436421	0.0223801	ENSG00000124491	2162
PRKG1	20.0753	-1.54975	0.43571	-3.55684	0.000375346	0.00283507	ENSG00000185532	5592
ADGRV1	22.7552	-1.54873	0.423427	-3.65761	0.000254576	0.00204207	ENSG00000164199	84059
CDIP1	88.7062	-1.54801	0.205465	-7.53416	4.91e-14	2.28e-12	ENSG00000089486	29965
SEMA6A	77.2167	-1.54498	0.227469	-6.79205	1.11e-11	3.65e-10	ENSG00000092421	57556
ECEL1	15.2872	-1.54486	0.495874	-3.11544	0.00183673	0.010847	ENSG00000171551	9427
ZNF711	92.408	-1.54409	0.219011	-7.05027	1.79e-12	6.69e-11	ENSG00000147180	7552
EYA2	17.9596	-1.53968	0.473841	-3.24936	0.00115667	0.00731467	ENSG00000064655	2139
ENPP2	10.6414	-1.53577	0.592328	-2.59277	0.00952068	0.0422267	ENSG00000136960	5168
FOXA1	26.83	-1.53369	0.373315	-4.10831	3.99e-05	0.000402229	ENSG00000129514	3169
SMPDL3B	20.0251	-1.53175	0.443402	-3.45453	0.000551252	0.00389875	ENSG00000130768	27293
IRS4	652.112	-1.5305	0.0909942	-16.8197	1.75e-63	2.14e-60	ENSG00000133124	8471
MRAS	46.4666	-1.52889	0.294908	-5.18428	2.17e-07	3.66e-06	ENSG00000158186	22808
EFHD1	33.8531	-1.52806	0.331947	-4.60332	4.16e-06	5.41e-05	ENSG00000115468	80303
COCH	92.3388	-1.52784	0.20568	-7.42825	1.1e-13	4.87e-12	ENSG00000100473	1690
ZNF687-AS1	11.1775	-1.52551	0.587889	-2.59488	0.00946227	0.0420157	ENSG00000232671	100507670
RAPGEF5	43.5043	-1.52333	0.305496	-4.98643	6.15e-07	9.55e-06	ENSG00000136237	9771
DMD	35.1635	-1.52161	0.325485	-4.67489	2.94e-06	3.95e-05	ENSG00000198947	1756
MOCS1	34.7385	-1.52147	0.327095	-4.65148	3.3e-06	4.37e-05	ENSG00000124615	4337
SDK2	29.8018	-1.51882	0.35803	-4.24217	2.21e-05	0.000239804	ENSG00000069188	54549
2024-03-01	78.8395	-1.51384	0.21889	-6.91598	4.65e-12	1.64e-10	ENSG00000186205	64757
PBX1	61.3751	-1.51152	0.246998	-6.11954	9.38e-10	2.39e-08	ENSG00000185630	5087
SGSH	67.0054	-1.50946	0.245157	-6.15711	7.41e-10	1.92e-08	ENSG00000181523	6448
ADGRL2	97.0459	-1.50788	0.204982	-7.35616	1.89e-13	8e-12	ENSG00000117114	23266
DACH1	83.5302	-1.50732	0.22538	-6.6879	2.26e-11	7.2e-10	ENSG00000276644	1602
ARHGEF6	30.6282	-1.50617	0.360644	-4.17634	2.96e-05	0.000310132	ENSG00000129675	9459
ST3GAL6	26.0943	-1.50397	0.386433	-3.89192	9.95e-05	0.000900577	ENSG00000064225	10402
DMC1	30.4193	-1.50334	0.353596	-4.25157	2.12e-05	0.000231768	ENSG00000100206	11144
PKIA	19.8881	-1.50281	0.436133	-3.44577	0.000569436	0.00401129	ENSG00000171033	5569
CCN2	52.9295	-1.49971	0.296869	-5.05177	4.38e-07	6.99e-06	ENSG00000118523	1490
KRBA1	38.4061	-1.49929	0.310523	-4.82828	1.38e-06	1.99e-05	ENSG00000133619	84626
UTS2R	15.3791	-1.4982	0.497423	-3.01192	0.00259603	0.0145678	ENSG00000181408	2837
EPHA6	13.4231	-1.49473	0.536738	-2.78484	0.00535543	0.0265384	ENSG00000080224	285220
SGCE	24.4598	-1.48979	0.390372	-3.81634	0.000135445	0.00118334	ENSG00000127990	8910
IFFO1	72.4288	-1.48852	0.231737	-6.42333	1.33e-10	3.88e-09	ENSG00000010295	25900
FGD1	63.3075	-1.48371	0.24849	-5.97088	2.36e-09	5.63e-08	ENSG00000102302	2245
CACNA2D2	30.6826	-1.48236	0.35882	-4.13121	3.61e-05	0.000369754	ENSG00000007402	9254
MAGED4	42.6636	-1.48153	0.586977	-2.524	0.0116027	0.0494618	ENSG00000154545	728239
MSI1	61.6452	-1.48086	0.246966	-5.99623	2.02e-09	4.87e-08	ENSG00000135097	4440
LIN28B	137.933	-1.47738	0.165518	-8.92576	4.43e-19	3.72e-17	ENSG00000187772	389421
UGT1A4	13.0544	-1.47498	0.542557	-2.71857	0.00655651	0.0312995	ENSG00000244474	54657
LOC101929748	14.1054	-1.47461	0.526085	-2.80298	0.00506327	0.0253594	ENSG00000288062	101929748
PXDN	84.8561	-1.47282	0.218483	-6.74111	1.57e-11	5.07e-10	ENSG00000130508	7837
FZD8	46.2605	-1.46947	0.295676	-4.96987	6.7e-07	1.03e-05	ENSG00000177283	8325
SUSD5	65.4748	-1.46739	0.240874	-6.09195	1.12e-09	2.81e-08	ENSG00000173705	26032
MAPK8IP2	94.4537	-1.46624	0.209739	-6.99078	2.73e-12	9.96e-11	ENSG00000008735	23542
ZNF681	16.9455	-1.46281	0.505691	-2.89269	0.00381962	0.0200838	ENSG00000196172	148213
COL2A1	66.4688	-1.46271	0.241479	-6.0573	1.38e-09	3.44e-08	ENSG00000139219	1280
CPS1	67.3171	-1.45947	0.248179	-5.88072	4.08e-09	9.37e-08	ENSG00000021826	1373
HMGN5	74.5923	-1.45879	0.226733	-6.43398	1.24e-10	3.62e-09	ENSG00000198157	79366
MAP1A	80.474	-1.45669	0.218188	-6.67631	2.45e-11	7.74e-10	ENSG00000166963	4130
ANKRD18B	30.5167	-1.4562	0.398471	-3.65447	0.000257709	0.00206219	ENSG00000230453	441459
GAS1	42.7724	-1.45544	0.330271	-4.40679	1.05e-05	0.000123501	ENSG00000180447	2619
NTN4	11.3126	-1.45513	0.571877	-2.54448	0.0109439	0.0471472	ENSG00000074527	59277
RPS6KA2	34.8613	-1.45413	0.330425	-4.40078	1.08e-05	0.000126318	ENSG00000071242	6196
GRIP1	14.3427	-1.45309	0.520448	-2.792	0.00523842	0.0260733	ENSG00000155974	23426
TLE1	99.6651	-1.44691	0.193792	-7.46633	8.25e-14	3.68e-12	ENSG00000196781	7088
AMPH	14.9765	-1.44651	0.496743	-2.912	0.00359126	0.0191389	ENSG00000078053	273
SCT	76.1518	-1.4455	0.226796	-6.37358	1.85e-10	5.29e-09	ENSG00000070031	6343
CBSL	294.58	-1.44449	0.130247	-11.0904	1.4e-28	2.81e-26	ENSG00000274276	102724560
PDGFC	44.9303	-1.44399	0.290916	-4.96362	6.92e-07	1.06e-05	ENSG00000145431	56034
NRCAM	24.3469	-1.43035	0.426209	-3.35598	0.000790838	0.00530968	ENSG00000091129	4897
PRKD1	25.5542	-1.42882	0.385536	-3.70606	0.000210506	0.00173335	ENSG00000184304	5587
RPL39L	20.2012	-1.42831	0.431127	-3.31298	0.000923069	0.00602687	ENSG00000163923	116832
ESPNL	17.7109	-1.42609	0.462439	-3.08385	0.00204341	0.0118865	ENSG00000144488	339768
DCLK2	18.2279	-1.42534	0.454871	-3.13351	0.0017273	0.0102985	ENSG00000170390	166614
STOM	63.6003	-1.42482	0.240115	-5.93389	2.96e-09	6.89e-08	ENSG00000148175	2040
COL4A6	21.6237	-1.4247	0.418113	-3.40744	0.000655758	0.00452335	ENSG00000197565	1288
DAPK1	81.4148	-1.41955	0.225436	-6.29692	3.04e-10	8.44e-09	ENSG00000196730	1612
GLIS3	16.7529	-1.41901	0.473041	-2.99976	0.00270189	0.0150661	ENSG00000107249	169792
FREM2	49.7611	-1.41654	0.270964	-5.2278	1.72e-07	2.96e-06	ENSG00000150893	341640
GGT7	61.7123	-1.41469	0.24548	-5.76293	8.27e-09	1.81e-07	ENSG00000131067	2686
DTNA	84.8494	-1.41327	0.212726	-6.6436	3.06e-11	9.63e-10	ENSG00000134769	1837
PRICKLE2	19.4722	-1.41115	0.44327	-3.18349	0.00145511	0.00890438	ENSG00000163637	166336
PYGO1	42.5098	-1.40867	0.291821	-4.82717	1.38e-06	2e-05	ENSG00000171016	26108
SALL1	42.2598	-1.40686	0.29993	-4.69061	2.72e-06	3.71e-05	ENSG00000103449	6299
GATA3	81.7196	-1.40641	0.212395	-6.62164	3.55e-11	1.1e-09	ENSG00000107485	2625
BEND4	56.8027	-1.40256	0.25567	-5.48581	4.12e-08	7.99e-07	ENSG00000188848	389206
CSRP2	212.088	-1.39561	0.13688	-10.1959	2.07e-24	2.76e-22	ENSG00000175183	1466
FRMD4B	29.612	-1.39512	0.356685	-3.91136	9.18e-05	0.000840178	ENSG00000114541	23150
WSCD1	38.549	-1.39466	0.317377	-4.39432	1.11e-05	0.000129941	ENSG00000179314	23302
SLC26A11	32.9223	-1.3942	0.338768	-4.1155	3.86e-05	0.000391314	ENSG00000181045	284129
SLCO4C1	12.4517	-1.39329	0.551929	-2.5244	0.0115895	0.0494538	ENSG00000173930	353189
NAP1L3	16.225	-1.39252	0.483102	-2.88246	0.00394585	0.0206207	ENSG00000186310	4675
CREB5	40.8699	-1.39061	0.312958	-4.44344	8.85e-06	0.000105865	ENSG00000146592	9586
TUBB4A	109.666	-1.38831	0.191973	-7.2318	4.77e-13	1.93e-11	ENSG00000104833	10382
HECW2	14.4303	-1.38562	0.519965	-2.66484	0.00770256	0.0356878	ENSG00000138411	57520
IRS2	321.232	-1.38285	0.109459	-12.6335	1.38e-36	4.48e-34	ENSG00000185950	8660
KITLG	49.2881	-1.37885	0.295002	-4.67403	2.95e-06	3.97e-05	ENSG00000049130	4254
TWIST1	14.7296	-1.37683	0.523634	-2.62937	0.00855425	0.0388523	ENSG00000122691	7291
TLCD4	41.4522	-1.37077	0.305239	-4.49081	7.1e-06	8.73e-05	ENSG00000152078	148534
NKX2-4	19.7814	-1.37062	0.454716	-3.01422	0.00257637	0.0144728	ENSG00000125816	644524
RIMBP3C	17.0631	-1.36458	0.459551	-2.96938	0.00298403	0.0163971	ENSG00000183246	150221
ZNF829	12.9548	-1.3548	0.53479	-2.53332	0.0112987	0.0483596	ENSG00000185869	374899
SMAD9	72.9494	-1.35334	0.236002	-5.73441	9.79e-09	2.1e-07	ENSG00000120693	4093
JAM3	130.737	-1.35183	0.172832	-7.82167	5.21e-15	2.85e-13	ENSG00000166086	83700
GRAMD1B	19.431	-1.35055	0.460193	-2.93474	0.00333829	0.0180273	ENSG00000023171	57476
SATB1	48.4584	-1.35054	0.282641	-4.7783	1.77e-06	2.5e-05	ENSG00000182568	6304
NEFM	82.2298	-1.35003	0.221631	-6.09133	1.12e-09	2.82e-08	ENSG00000104722	4741
CKB	2021.89	-1.34775	0.0519511	-25.9427	2.2e-148	1.74e-144	ENSG00000166165	1152
NGFR	299.17	-1.34713	0.112162	-12.0105	3.13e-33	8.72e-31	ENSG00000064300	4804
CPE	82.2802	-1.34712	0.222862	-6.04463	1.5e-09	3.7e-08	ENSG00000109472	1363
AMOT	578.972	-1.34605	0.0959538	-14.0281	1.05e-44	5.16e-42	ENSG00000126016	154796
FUZ	64.6213	-1.33417	0.237393	-5.62009	1.91e-08	3.91e-07	ENSG00000010361	80199
KIT	35.2541	-1.33144	0.320122	-4.15916	3.19e-05	0.000331786	ENSG00000157404	3815
FBN1	45.8062	-1.32544	0.280641	-4.72289	2.33e-06	3.22e-05	ENSG00000166147	2200
NID2	25.0832	-1.32533	0.409915	-3.23317	0.00122423	0.00766872	ENSG00000087303	22795
AGAP2	18.7929	-1.31579	0.442377	-2.97437	0.00293592	0.0161725	ENSG00000135439	116986
EPPK1	41.8457	-1.31566	0.30498	-4.31392	1.6e-05	0.000180131	ENSG00000261150	83481
CES3	36.1803	-1.31436	0.317058	-4.14547	3.39e-05	0.000350172	ENSG00000172828	23491
HAND1	30.4444	-1.31232	0.356297	-3.68323	0.000230297	0.0018759	ENSG00000113196	9421
LRIG3	33.8551	-1.30995	0.341319	-3.83791	0.000124088	0.00109617	ENSG00000139263	121227
PKIB	15.1486	-1.30706	0.490787	-2.66319	0.00774048	0.0358321	ENSG00000135549	5570
EHD3	26.6671	-1.30601	0.390249	-3.34661	0.000818049	0.00545549	ENSG00000013016	30845
USP2	41.3898	-1.30525	0.311324	-4.19258	2.76e-05	0.00029065	ENSG00000036672	9099
KLHL13	43.132	-1.29634	0.299038	-4.33505	1.46e-05	0.00016499	ENSG00000003096	90293
ANKRD33B	17.5576	-1.29601	0.451101	-2.87299	0.00406605	0.02111	ENSG00000164236	651746
CNTNAP2	40.4115	-1.29593	0.304818	-4.2515	2.12e-05	0.000231768	ENSG00000174469	26047
METTL7A	47.5801	-1.29593	0.291521	-4.44541	8.77e-06	0.000105189	ENSG00000185432	25840
MAP7	79.3949	-1.29427	0.218797	-5.91538	3.31e-09	7.68e-08	ENSG00000135525	9053
CHRD	14.8855	-1.28785	0.492234	-2.61635	0.00888764	0.0399556	ENSG00000090539	8646
FGF2	32.9758	-1.28046	0.334022	-3.83346	0.000126355	0.00111125	ENSG00000138685	2247
LINC00839	20.7669	-1.27999	0.430017	-2.97661	0.00291456	0.0160715	ENSG00000185904	84856
CECR2	52.1621	-1.27411	0.261775	-4.86719	1.13e-06	1.67e-05	ENSG00000099954	27443
PLAC1	18.3439	-1.27294	0.461851	-2.75617	0.0058483	0.0285622	ENSG00000170965	10761
SMOC1	25.0363	-1.26778	0.390957	-3.24275	0.00118382	0.00745078	ENSG00000198732	64093
BNIP3	49.38	-1.26458	0.282332	-4.47904	7.5e-06	9.17e-05	ENSG00000176171	664
PRICKLE1	29.6025	-1.26298	0.373444	-3.38199	0.00071963	0.0048957	ENSG00000139174	144165
LOC728392	16.9446	-1.26032	0.463991	-2.71625	0.00660251	0.0314825	ENSG00000286190	728392
RND2	52.8333	-1.25533	0.275392	-4.55834	5.16e-06	6.56e-05	ENSG00000108830	8153
INPP5J	29.7107	-1.25482	0.351526	-3.56963	0.000357492	0.00273137	ENSG00000185133	27124
ZNF518B	40.2858	-1.24571	0.303572	-4.10351	4.07e-05	0.00040982	ENSG00000178163	85460
CCND2	165.313	-1.24399	0.154374	-8.05827	7.74e-16	4.94e-14	ENSG00000118971	894
ALX4	29.9542	-1.24289	0.354494	-3.5061	0.000454733	0.003318	ENSG00000052850	60529
GDF7	19.7238	-1.24181	0.439292	-2.82684	0.00470094	0.0238225	ENSG00000143869	151449
PDE5A	32.0669	-1.23564	0.344811	-3.58353	0.000338985	0.00261132	ENSG00000138735	8654
YPEL2	19.1284	-1.23019	0.444274	-2.769	0.00562292	0.0276142	ENSG00000175155	388403
ADAP2	25.8215	-1.22772	0.383932	-3.19774	0.00138507	0.00851181	ENSG00000184060	55803
VANGL2	50.8979	-1.22476	0.265553	-4.61213	3.99e-06	5.2e-05	ENSG00000162738	57216
POU3F2	110.497	-1.22309	0.192971	-6.33822	2.32e-10	6.56e-09	ENSG00000184486	5454
GUCY1A1	17.1486	-1.22299	0.480559	-2.54494	0.0109297	0.047123	ENSG00000164116	2982
PCBP3	109.639	-1.22166	0.180882	-6.7539	1.44e-11	4.67e-10	ENSG00000183570	54039
PRTFDC1	73.7958	-1.21938	0.220295	-5.53522	3.11e-08	6.14e-07	ENSG00000099256	56952
PLCL2	36.0686	-1.21674	0.32466	-3.74774	0.000178434	0.00150274	ENSG00000154822	23228
RAB6B	34.3812	-1.21615	0.325609	-3.73498	0.000187727	0.00157019	ENSG00000154917	51560
SMAD6	276.724	-1.20961	0.118341	-10.2214	1.59e-24	2.16e-22	ENSG00000137834	4091
CCNG2	125.67	-1.20788	0.17123	-7.05415	1.74e-12	6.54e-11	ENSG00000138764	901
LAMA1	47.1437	-1.20053	0.291063	-4.12462	3.71e-05	0.000378592	ENSG00000101680	284217
NUDT11	51.5203	-1.19796	0.272709	-4.39281	1.12e-05	0.000130753	ENSG00000196368	55190
SNCA	25.1967	-1.19108	0.393475	-3.02708	0.00246928	0.01397	ENSG00000145335	6622
SLC40A1	17.0905	-1.19069	0.459156	-2.59321	0.00950853	0.0421976	ENSG00000138449	30061
KANK1	41.4512	-1.18831	0.30704	-3.87019	0.000108749	0.000974207	ENSG00000107104	23189
CA2	79.1973	-1.18817	0.219414	-5.41519	6.12e-08	1.15e-06	ENSG00000104267	760
KCNC1	17.9004	-1.18662	0.451919	-2.62574	0.00864602	0.0391907	ENSG00000129159	3746
FAM157A	30.3112	-1.17629	0.362361	-3.24618	0.00116963	0.00738196	ENSG00000236438	728262
RASGEF1A	35.1993	-1.17522	0.323491	-3.63292	0.000280228	0.00221122	ENSG00000198915	221002
CYFIP2	191.706	-1.17354	0.138179	-8.4929	2.02e-17	1.5e-15	ENSG00000055163	26999
EIF4E3	58.7392	-1.17132	0.259298	-4.51729	6.26e-06	7.79e-05	ENSG00000163412	317649
JPH2	37.5463	-1.16936	0.311876	-3.74945	0.000177224	0.00149493	ENSG00000149596	57158
LTBP1	73.7575	-1.16186	0.221929	-5.23527	1.65e-07	2.86e-06	ENSG00000049323	4052
SIM2	53.3577	-1.15703	0.264938	-4.36719	1.26e-05	0.000145146	ENSG00000159263	6493
ARMH4	20.0669	-1.15695	0.432825	-2.67303	0.007517	0.034981	ENSG00000139971	145407
UNC5B	84.2698	-1.15513	0.213617	-5.4075	6.39e-08	1.2e-06	ENSG00000107731	219699
CHRNA7	27.2214	-1.1525	0.414569	-2.77999	0.00543607	0.0268876	ENSG00000175344	1139
CHST2	165.255	-1.15193	0.151285	-7.6143	2.65e-14	1.3e-12	ENSG00000175040	9435
H4C14	80.9899	-1.15107	0.228365	-5.04049	4.64e-07	7.39e-06	ENSG00000270882	8370
PAPSS2	72.2703	-1.14282	0.224506	-5.09036	3.57e-07	5.8e-06	ENSG00000198682	9060
H2AC6	159.681	-1.14219	0.150696	-7.5794	3.47e-14	1.65e-12	ENSG00000180573	8334
FRY	72.6808	-1.13618	0.243549	-4.66511	3.08e-06	4.11e-05	ENSG00000073910	10129
GSDME	20.8131	-1.13333	0.431016	-2.62943	0.00855275	0.0388523	ENSG00000105928	1687
TNFRSF11A	23.1927	-1.13063	0.388403	-2.91097	0.00360309	0.0191891	ENSG00000141655	8792
FAM95C	28.2963	-1.12935	0.363179	-3.10962	0.00187326	0.0110352	ENSG00000283486	100289137
GAREM1	34.3099	-1.12871	0.32676	-3.45423	0.000551863	0.00390134	ENSG00000141441	64762
MTUS1	126.346	-1.12593	0.170755	-6.5938	4.29e-11	1.32e-09	ENSG00000129422	57509
ADGRL3	17.9594	-1.1234	0.443985	-2.53026	0.0113977	0.0487047	ENSG00000150471	23284
WDR17	24.8165	-1.12193	0.385523	-2.91014	0.00361271	0.0192275	ENSG00000150627	116966
HOMER2	86.6731	-1.11925	0.215056	-5.20445	1.95e-07	3.31e-06	ENSG00000103942	9455
FLNC	104.565	-1.1189	0.1969	-5.6826	1.33e-08	2.76e-07	ENSG00000128591	2318
RFESD	26.0597	-1.11573	0.372059	-2.99881	0.0027104	0.015103	ENSG00000175449	317671
KRT81	319.299	-1.11433	0.107565	-10.3596	3.78e-25	5.58e-23	ENSG00000205426	3887
EMC6	688.633	-1.11214	0.0769678	-14.4494	2.53e-47	1.39e-44	ENSG00000127774	83460
CBS	379.612	-1.10998	0.109932	-10.097	5.7e-24	7.36e-22	ENSG00000160200	875
H1-2	199.295	-1.10192	0.137116	-8.03644	9.25e-16	5.81e-14	ENSG00000187837	3006
LONRF2	78.4861	-1.09977	0.214122	-5.13616	2.8e-07	4.64e-06	ENSG00000170500	164832
PDE10A	120.375	-1.09393	0.177987	-6.1461	7.94e-10	2.05e-08	ENSG00000112541	10846
LINC00473	120.375	-1.09393	0.177987	-6.1461	7.94e-10	2.05e-08	ENSG00000112541	90632
NPTX1	92.7846	-1.09368	0.198248	-5.51671	3.45e-08	6.78e-07	ENSG00000171246	4884
CLMN	25.9363	-1.09183	0.377302	-2.89379	0.00380623	0.020036	ENSG00000165959	79789
SIX2	69.6107	-1.08988	0.226119	-4.81995	1.44e-06	2.07e-05	ENSG00000170577	10736
SPTB	40.3189	-1.08939	0.295618	-3.68511	0.000228603	0.00186593	ENSG00000070182	6710
FAM20C	152.003	-1.07329	0.154354	-6.95343	3.57e-12	1.28e-10	ENSG00000177706	56975
KCNMB4	37.9104	-1.06964	0.307344	-3.48026	0.00050092	0.00359721	ENSG00000135643	27345
THAP7-AS1	35.2628	-1.06757	0.324225	-3.29269	0.000992351	0.00641335	ENSG00000230513	439931
CLIP4	29.327	-1.06652	0.357862	-2.98025	0.00288011	0.0159092	ENSG00000115295	79745
C9orf78	844.434	-1.06435	0.0688239	-15.4649	5.99e-54	4.76e-51	ENSG00000136819	51759
FIBCD1	30.2897	-1.05515	0.338763	-3.1147	0.00184131	0.010866	ENSG00000130720	84929
ENPP1	78.9364	-1.0548	0.213504	-4.94042	7.8e-07	1.18e-05	ENSG00000197594	5167
ALPK1	24.4744	-1.05345	0.389807	-2.70248	0.00688241	0.032495	ENSG00000073331	80216
TWIST2	28.6692	-1.05164	0.355001	-2.96236	0.00305294	0.0166783	ENSG00000233608	117581
NOTCH3	86.3843	-1.05106	0.205678	-5.11023	3.22e-07	5.26e-06	ENSG00000074181	4854
MOCOS	53.513	-1.04696	0.269737	-3.8814	0.000103857	0.000934062	ENSG00000075643	55034
ABCA3	115.055	-1.04067	0.176293	-5.90307	3.57e-09	8.24e-08	ENSG00000167972	21
GPM6B	51.632	-1.03821	0.266452	-3.89643	9.76e-05	0.000887499	ENSG00000046653	2824
RAB34	75.6522	-1.03679	0.217086	-4.77596	1.79e-06	2.53e-05	ENSG00000109113	83871
SNX17	1436.55	-1.03632	0.0561843	-18.445	5.72e-76	1.3e-72	ENSG00000115234	9784
LPAR3	24.9823	-1.03464	0.390909	-2.64675	0.00812689	0.0372903	ENSG00000171517	23566
ZCCHC12	75.9796	-1.02623	0.217434	-4.71972	2.36e-06	3.26e-05	ENSG00000174460	170261
TMTC1	53.665	-1.02322	0.258115	-3.96418	7.36e-05	0.000690916	ENSG00000133687	83857
ATP8B2	227.594	-1.02263	0.127571	-8.01616	1.09e-15	6.75e-14	ENSG00000143515	57198
SELENOM	42.6163	-1.02017	0.289154	-3.5281	0.000418551	0.00309234	ENSG00000198832	140606
EML1	64.9468	-1.01975	0.23818	-4.28143	1.86e-05	0.000205876	ENSG00000066629	2009
ARL10	117.218	-1.01624	0.177897	-5.71253	1.11e-08	2.36e-07	ENSG00000175414	285598
PLCE1	58.3257	-1.00596	0.247445	-4.06538	4.8e-05	0.000472764	ENSG00000138193	51196
POU3F3	39.454	-1.00178	0.301306	-3.3248	0.000884833	0.00583234	ENSG00000198914	5455
CD82	437.685	1.01439	0.0963965	10.5231	6.76e-26	1.09e-23	ENSG00000085117	3732
CXCL16	184.209	1.02994	0.143157	7.19452	6.27e-13	2.5e-11	ENSG00000161921	58191
SP6	64.389	1.04758	0.248005	4.22404	2.4e-05	0.000257324	ENSG00000189120	80320
RGS11	30.9971	1.05206	0.354472	2.96797	0.00299769	0.0164363	ENSG00000076344	8786
NOD2	26.464	1.05925	0.390271	2.71415	0.0066446	0.031644	ENSG00000167207	64127
IL15RA	171.114	1.06017	0.148292	7.14922	8.73e-13	3.39e-11	ENSG00000134470	3601
ACOT4	28.1269	1.06779	0.367965	2.90188	0.00370928	0.0196297	ENSG00000177465	122970
TNFAIP3	31.6785	1.06995	0.355869	3.00658	0.00264205	0.0147791	ENSG00000118503	7128
FGF3	219.522	1.07484	0.1353	7.94413	1.96e-15	1.13e-13	ENSG00000186895	2248
ACSL5	261.776	1.08614	0.125909	8.6264	6.33e-18	4.93e-16	ENSG00000197142	51703
CPZ	25.5627	1.09027	0.411255	2.65107	0.00802363	0.0369064	ENSG00000109625	8532
SPRY4-AS1	27.8192	1.09038	0.373359	2.92045	0.00349522	0.0187024	ENSG00000231185	101926941
DOCK11	202.495	1.0938	0.136661	8.00374	1.21e-15	7.38e-14	ENSG00000147251	139818
SARDH	71.0928	1.09412	0.238058	4.59601	4.31e-06	5.58e-05	ENSG00000123453	1757
CLDN4	1663.72	1.10195	0.0543602	20.2713	2.3e-91	6.1e-88	ENSG00000189143	1364
SP140L	29.2717	1.11401	0.361323	3.08313	0.00204832	0.0119064	ENSG00000185404	93349
MYL9	66.5322	1.11607	0.238224	4.68496	2.8e-06	3.8e-05	ENSG00000101335	10398
BAIAP2L2	322.036	1.11679	0.112235	9.95042	2.51e-23	3.05e-21	ENSG00000128298	80115
CHN2	319.954	1.1216	0.108549	10.3326	5.02e-25	7.18e-23	ENSG00000106069	1124
NIPAL4	22.19	1.12642	0.415928	2.7082	0.00676488	0.0320535	ENSG00000172548	348938
BHLHA15	31.5599	1.14097	0.34943	3.26523	0.00109374	0.00698623	ENSG00000180535	168620
MPZ	78.3894	1.15065	0.224093	5.13469	2.83e-07	4.67e-06	ENSG00000158887	4359
TLX1	39.6063	1.15179	0.314655	3.66048	0.000251745	0.00202058	ENSG00000107807	3195
MPZL2	1290.47	1.16152	0.0569122	20.409	1.39e-92	4.42e-89	ENSG00000149573	10205
ADAMTS8	192.649	1.19051	0.146609	8.12032	4.65e-16	3.05e-14	ENSG00000134917	11095
TMEM132E	362.353	1.19607	0.103856	11.5166	1.09e-30	2.58e-28	ENSG00000181291	124842
ABAT	671.386	1.20625	0.0792998	15.2113	2.98e-52	1.97e-49	ENSG00000183044	18
HOXC5	16.6111	1.24465	0.49228	2.52834	0.0114602	0.0489585	ENSG00000172789	3222
ICAM1	155.487	1.2506	0.165942	7.53641	4.83e-14	2.24e-12	ENSG00000090339	3383
KCNK6	64.9644	1.27266	0.256633	4.95907	7.08e-07	1.08e-05	ENSG00000099337	9424
SLC22A3	176.949	1.27512	0.15661	8.142	3.89e-16	2.59e-14	ENSG00000146477	6581
LGR6	208.335	1.27821	0.139095	9.18948	3.95e-20	3.69e-18	ENSG00000133067	59352
SRRM3	22.0832	1.28272	0.41781	3.0701	0.00213984	0.0123794	ENSG00000177679	222183
WNT10A	17.4709	1.2834	0.483503	2.65438	0.00794542	0.036635	ENSG00000135925	80326
LOC105375700	16.7283	1.32019	0.504814	2.6152	0.00891749	0.0400783	ENSG00000253582	105375700
FGF19	277.896	1.32889	0.118402	11.2236	3.12e-29	6.62e-27	ENSG00000162344	9965
MYO3B	116.051	1.32945	0.18517	7.17964	6.99e-13	2.75e-11	ENSG00000071909	140469
PLEK	25.5748	1.3557	0.406737	3.3331	0.00085884	0.00568695	ENSG00000115956	5341
TULP3	565.1	1.36048	0.0854294	15.9252	4.23e-57	3.96e-54	ENSG00000078246	7289
ICAM2	14.3009	1.38205	0.528496	2.61506	0.00892115	0.0400834	ENSG00000108622	3384
SHH	78.735	1.38621	0.221773	6.25058	4.09e-10	1.11e-08	ENSG00000164690	6469
SPN	30.1361	1.39245	0.37642	3.69918	0.000216294	0.0017764	ENSG00000197471	6693
GAL3ST2	20.6938	1.40137	0.440151	3.18385	0.00145331	0.00889675	ENSG00000154252	64090
ERBB3	208.437	1.4086	0.138862	10.1438	3.53e-24	4.64e-22	ENSG00000065361	2065
GAL3ST1	13.4662	1.45402	0.539679	2.69423	0.00705511	0.0331519	ENSG00000128242	9514
DKK4	1474	1.46638	0.0560101	26.1807	4.41e-151	7e-147	ENSG00000104371	27121
MIR3142HG	31.5333	1.56502	0.359379	4.35481	1.33e-05	0.000152601	ENSG00000253522	107075116
EDAR	720.223	1.6433	0.0789126	20.8243	2.61e-96	1.04e-92	ENSG00000135960	10913
IL2RG	27.128	1.68375	0.388774	4.33093	1.48e-05	0.00016759	ENSG00000147168	3561
SMCO2	66.3083	1.78207	0.253441	7.0315	2.04e-12	7.57e-11	ENSG00000165935	341346
TNFRSF9	24.2883	1.82581	0.446039	4.09338	4.25e-05	0.000426253	ENSG00000049249	3604
TPSB2	9.72071	1.88791	0.681317	2.77097	0.00558896	0.0275069	ENSG00000197253	64499
MYO1F	89.0713	1.98057	0.221479	8.94247	3.81e-19	3.25e-17	ENSG00000142347	4542
BIRC3	85.4768	2.02436	0.233101	8.68445	3.81e-18	3.04e-16	ENSG00000023445	330
CACNA1E	92.6488	2.1689	0.224183	9.67466	3.86e-22	4.26e-20	ENSG00000198216	777
IL32	90.5914	2.17257	0.23171	9.37626	6.84e-21	6.92e-19	ENSG00000008517	9235
APOC2	7.43608	2.22628	0.809357	2.75068	0.00594718	0.0289561	ENSG00000234906	344
CX3CL1	16.9015	2.43121	0.539622	4.5054	6.62e-06	8.22e-05	ENSG00000006210	6376
DDC	11.0514	2.45234	0.669316	3.66396	0.00024835	0.00199736	ENSG00000132437	1644
CTSS	34.8211	2.68081	0.409333	6.54922	5.78e-11	1.75e-09	ENSG00000163131	1520
NCF1	8.23904	2.93427	0.84813	3.4597	0.000540784	0.00383838	ENSG00000158517	653361
CCL20	8.62977	3.02233	0.852407	3.54564	0.000391656	0.00293594	ENSG00000115009	6364
TPSD1	4.00808	3.26752	1.2845	2.5438	0.0109655	0.047213	ENSG00000095917	23430
DDX11L9	2.05121	4.29115	1.62429	2.64186	0.0082452	0.0377507	ENSG00000248472	100288486
LOC102724684	2.16967	4.3758	1.65649	2.64161	0.00825128	0.0377677	ENSG00000267026	102724684
PLA2R1	2.21776	4.40094	1.59905	2.75223	0.00591918	0.0288463	ENSG00000153246	22925
