# Supplementary material for: IRS2 as a driver of brain metastasis in colorectal cancer: A potential target for novel therapeutic strategies
Source: Neuro Oncol. 2025 Jan 31;27(7):1729–45. doi: 10.1093/neuonc/noaf028 (PMC12417839; doi:10.1093/neuonc/noaf028)
Supplement: noaf028_suppl_Supplementary_Table_S4 [file noaf028_suppl_supplementary_table_s4.xlsx]

## Sheet:  All significantly enriched ORA
Supplementary Table 4: All significantly enriched ORA analysis pathways
	Term	Overlap	P.value	Adjusted.P.value	Old.P.value	Old.Adjusted.P.value	Odds.Ratio	Combined.Score	Genes	DataBase
1	Epithelial Mesenchymal Transition	29/200	1.58e-11	6.95e-10	0	0	5.22029	129.838	FBN2;WIPF1;LAMA1;COL12A1;TNFAIP3;PLOD2;FSTL1;FGF2;NID2;GJA1;CDH2;BASP1;CCN2;SLIT2;EDIL3;IL32;MAGEE1;TFPI2;FZD8;COL3A1;VCAN;LOX;COL5A1;COL4A1;COL5A2;GAS1;PTX3;MYL9;FBN1	MSigDB_Hallmark
2	KRAS Signaling Up	20/200	9.23e-06	0.000203058	0	0	3.3699	39.0675	SPON1;GUCY1A1;GALNT3;SATB1;CCL20;FLT4;F13A1;TNFAIP3;IL2RG;CTSS;BMP2;CCND2;CA2;ALDH1A2;TSPAN7;EPB41L3;MAP7;CPE;MPZL2;BIRC3	MSigDB_Hallmark
3	Cell adhesion molecules	17/148	6.89e-06	0.00179944	0	0	3.92726	46.6747	CNTNAP2;ITGA4;SDC2;ICAM2;LRRC4;PTPRM;ICAM1;SPN;CLDN4;VCAN;ALCAM;CDH2;MPZ;NRCAM;HLA-DOA;HLA-DPA1;JAM3	KEGG
4	UV Response Dn	13/144	0.000880179	0.0109082	0	0	2.9844	20.9964	IGFBP5;SDC2;CELF2;PTPRM;LTBP1;GJA1;COL3A1;EFEMP1;MMP16;COL5A2;KIT;AMPH;ADGRL2	MSigDB_Hallmark
5	Hedgehog Signaling	6/36	0.00099165	0.0109082	0	0	5.9808	41.3641	SHH;TLE1;HEY1;NRCAM;UNC5C;AMOT	MSigDB_Hallmark
6	Axon guidance	17/182	0.0001001	0.0115523	0	0	3.11249	28.664	ROBO2;EPHA7;EPHA6;SEMA6A;SEMA3C;UNC5B;SEMA3D;SEMA6D;LRRC4;NTN4;UNC5C;SEMA3F;GDF7;SHH;SLIT2;MYL9;EPHA3	KEGG
7	Protein digestion and absorption	12/103	0.000132785	0.0115523	0	0	3.96779	35.4196	COL3A1;COL2A1;COL5A1;MME;COL4A1;COL14A1;COL25A1;COL12A1;COL5A2;COL4A6;SLC8A1;COL19A1	KEGG
8	Apical Junction	15/200	0.0024086	0.0211957	0	0	2.43918	14.7051	ICAM2;LAYN;CX3CL1;ICAM1;SGCE;CLDN4;VCAN;FLNC;SLIT2;MYL9;ARHGEF6;JAM3;MPZL2;DSC3;FBN1	MSigDB_Hallmark
9	Rap1 signaling pathway	17/210	0.000546866	0.030037	0	0	2.65705	19.9579	VAV3;NGFR;FLT4;LPAR3;ADCY1;FGF2;FGF3;KITLG;MRAS;FGF19;PDGFC;KIT;P2RY1;PLCE1;PRKD1;RAPGEF5;FGFR3	KEGG
10	Pathways in cancer	32/531	0.000676085	0.030037	0	0	1.9496	14.2305	NOTCH3;LAMA1;FLT4;LAMA4;LPAR3;ADCY1;IL2RG;FGF2;FGF3;SHH;EDNRA;CCND2;HEY1;MECOM;HES5;GSTM3;IL15RA;GSTM2;WNT10A;SMAD4;DAPK1;FZD8;KITLG;BMP2;COL4A1;FGF19;KIT;COL4A6;GNB4;RARB;FGFR3;BIRC3	KEGG
11	MAPK signaling pathway	21/294	0.000690506	0.030037	0	0	2.32537	16.9242	NGFR;CACNA2D1;FLT4;CACNA2D2;MAPK8IP2;DUSP8;FGF2;CACNA1E;FGF3;RPS6KA6;KITLG;MRAS;MECOM;ERBB3;ERBB4;RPS6KA2;FGF19;PDGFC;KIT;FLNC;FGFR3	KEGG
12	TGF-beta signaling pathway	10/94	0.000975294	0.0363645	0	0	3.57217	24.765	SMAD4;BMP2;CHRD;ID4;SMAD9;ID3;SMAD6;LTBP1;GDF7;FBN1	KEGG
13	Wnt signaling pathway	14/166	0.00104673	0.038248	0	0	2.77693	19.0555	DKK4;SMAD4;WNT10A;CCND2;TLE1;VANGL2;DAAM2;GPC3;TPTEP2-CSNK1E;PRICKLE2;HEY1;FZD8;PRICKLE1;LGR6	KEGG
14	cGMP-PKG signaling pathway	14/167	0.00117235	0.038248	0	0	2.75299	18.5792	GUCY1A2;GUCY1A1;GUCY1B1;IRS4;IRS2;GATA4;ADCY1;SLC8A1;EDNRA;KCNMB4;PDE5A;MYL9;PRKG1;CREB5	KEGG
15	PI3K-Akt signaling pathway	23/354	0.00141732	0.0411023	0	0	2.10083	13.7793	NGFR;ITGA4;LAMA1;FLT4;LAMA4;LPAR3;IL2RG;FGF2;FGF3;GHR;KITLG;COL2A1;CCND2;ERBB3;COL4A1;ERBB4;FGF19;PDGFC;KIT;COL4A6;GNB4;FGFR3;CREB5	KEGG
16	Angiogenesis	5/36	0.0059208	0.0434192	0	0	4.81553	24.7002	VCAN;COL3A1;CCND2;COL5A2;FSTL1	MSigDB_Hallmark
