# Supplementary material for: IRS2 as a driver of brain metastasis in colorectal cancer: A potential target for novel therapeutic strategies
Source: Neuro Oncol. 2025 Jan 31;27(7):1729–45. doi: 10.1093/neuonc/noaf028 (PMC12417839; doi:10.1093/neuonc/noaf028)
Supplement: noaf028_suppl_Supplementary_Table_S5 [file noaf028_suppl_supplementary_table_s5.xlsx]

## Sheet: All significantly enriched GSEA
Supplementary Table 5: All significantly enriched GSEA analysis pathways
	ID	Description	setSize	enrichmentScore	NES	pvalue	p.adjust	qvalues	rank	leading_edge	core_enrichment
KEGG_PATHWAYS_IN_CANCER	KEGG_PATHWAYS_IN_CANCER	KEGG_PATHWAYS_IN_CANCER	292	0.360424	1.52358	0.000753012	0.0161937	0.0102951	2049	tags=24%, list=13%, signal=21%	CCND1/CDK6/EGFR/ITGB1/TGFB1/FGF19/STK4/TGFBR2/LAMB1/NFKB2/BIRC3/CDKN1B/HIF1A/FGF3/MYC/MAPK1/TCF7/GLI3/WNT5A/SHH/NRAS/MET/JAK1/MTOR/STAT1/LEF1/SMAD3/FAS/TCF7L2/GSTP1/RALBP1/LAMC1/AXIN2/PIK3CD/APPL1/BIRC2/NFKB1/SLC2A1/CASP3/ITGA6/NFKBIA/APC/CBL/PLCG1/TGFA/PIK3CB/FZD7/LAMA5/PIK3R2/CRK/STAT5B/KRAS/WNT6/NCOA4/PIK3R1/RAC2/TRAF3/STAT5A/ITGA2/PGF/TRAF5/DVL3/WNT10A/ARAF/FZD10/ETS1/EGLN3/WNT16/LAMA3
HALLMARK_MITOTIC_SPINDLE	HALLMARK_MITOTIC_SPINDLE	HALLMARK_MITOTIC_SPINDLE	198	0.551048	2.23481	0.000793021	0.0161937	0.0102951	2619	tags=47%, list=16%, signal=40%	KIF23/ACTN4/FLNA/AURKA/ANLN/SUN2/TOP2A/KIF5B/KIF3B/ARAP3/ABR/NOTCH2/BCAR1/BUB1/CLIP2/PLK1/KIF4A/FLNB/ARHGAP4/CCDC88A/ECT2/GSN/LLGL1/STK38L/GEMIN4/TLK1/TBCD/TPX2/DLG1/RALBP1/LMNB1/RACGAP1/BIN1/FSCN1/KIF20B/WASF1/DLGAP5/INCENP/ESPL1/NET1/CKAP5/APC/TUBA4A/KIF1B/PIF1/CDC27/SSH2/KIF15/PDLIM5/RHOF/ARHGAP27/ARHGEF7/SMC4/STAU1/LRPPRC/SPTBN1/TUBGCP3/SPTAN1/NEK2/PCGF5/WASL/NUMA1/CEP192/CLIP1/ALS2/TRIO/RASA…
HALLMARK_TNFA_SIGNALING_VIA_NFKB	HALLMARK_TNFA_SIGNALING_VIA_NFKB	HALLMARK_TNFA_SIGNALING_VIA_NFKB	176	0.538565	2.15087	0.0008	0.0161937	0.0102951	2271	tags=39%, list=14%, signal=34%	SQSTM1/CCND1/B4GALT5/DUSP5/NFKB2/BIRC3/IL6ST/EGR1/TUBB2A/MYC/JAG1/ICAM1/IL15RA/RELB/TNFAIP2/SERPINE1/TNIP1/SLC16A6/TNC/F2RL1/SMAD3/ATP2B1/IER3/TGIF1/NFE2L2/FOSL1/DUSP4/MAP3K8/BIRC2/NFKB1/EHD1/PER1/TNFRSF9/KLF10/PANX1/NFKBIA/SLC2A6/NAMPT/SPSB1/PDLIM5/BTG2/CD83/CCL20/PLAUR/BTG3/TRIB1/PLEK/LITAF/PTPRE/B4GALT1/PHLDA2/TNFAIP3/DRAM1/RHOB/F3/NFAT5/STAT5A/BCL3/TNIP2/ID2/FJX1/JUNB/IRF1/NFKBIE/KLF6/MXD1/DU…
HALLMARK_G2M_CHECKPOINT	HALLMARK_G2M_CHECKPOINT	HALLMARK_G2M_CHECKPOINT	200	0.4252	1.72378	0.000800641	0.0161937	0.0102951	3104	tags=41%, list=20%, signal=33%	CCND1/CDC25B/TGFB1/KIF23/AURKA/CDKN1B/HIF1A/KPNA2/MYC/TOP2A/KIF5B/HSPA8/TLE3/LBR/CCNA2/NOTCH2/JPT1/TOP1/BUB1/PLK1/KIF4A/G3BP1/UBE2C/SFPQ/CUL1/SMAD3/TPX2/LMNB1/RACGAP1/PDS5B/DKC1/CUL4A/HMMR/KIF20B/SMARCC1/DBF4/NUP98/RPS6KA5/INCENP/ESPL1/HMGA1/CDC27/KIF15/H2AZ2/SMC4/SLC7A1/CENPA/FOXN3/SYNCRIP/NUP50/NEK2/NUMA1/BCL3/TROAP/ATRX/RBL1/KNL1/CENPF/KIF22/CHEK1/MKI67/RBM14/AURKB/NDC80/KIF11/NUSAP1/LIG3/PLK4…
HALLMARK_APICAL_JUNCTION	HALLMARK_APICAL_JUNCTION	HALLMARK_APICAL_JUNCTION	167	0.434849	1.71951	0.00081103	0.0161937	0.0102951	2380	tags=32%, list=15%, signal=27%	SYK/MPZL2/CLDN4/EGFR/ITGB1/CLDN11/ACTN4/LIMA1/NECTIN1/CDK8/TGFBI/ICAM1/SDC3/SHC1/ACTN1/CNN2/TJP1/TNFRSF11B/MYL9/DLG1/CX3CL1/FSCN1/MSN/ITGB4/SYMPK/PLCG1/PIK3CB/RHOF/ADAM9/PPP2R2C/LDLRAP1/SRC/EXOC4/B4GALT1/CLDN7/WASL/CD99/RAC2/ITGA2/RASA1/NF1/MYL12B/ICAM2/SLC30A3/VCL/WNK4/LAMA3/COL16A1/ZYX/RRAS/ADAM15/ICAM5/VASP
KEGG_ENDOCYTOSIS	KEGG_ENDOCYTOSIS	KEGG_ENDOCYTOSIS	169	0.427156	1.69181	0.000813008	0.0161937	0.0102951	2288	tags=29%, list=14%, signal=25%	FGFR4/EGFR/CLTC/SH3KBP1/HLA-B/ERBB3/ASAP2/AP2B1/ASAP1/HLA-C/HSPA8/ARAP3/ARRB1/MET/RAB22A/VPS36/RAB31/RABEP1/SMURF2/HLA-A/HSPA1A/SMURF1/IL2RB/IL2RG/DNM1/EHD1/PSD4/CBL/WWP1/F2R/VPS37A/AP2A1/LDLRAP1/SRC/EPN2/GIT1/GIT2/GRK2/RAB11FIP5/IQSEC1/NEDD4/HLA-F/RUFY1/ITCH/HLA-E/DNM1L/LDLR/ACAP2/GRK6
HALLMARK_INTERFERON_GAMMA_RESPONSE	HALLMARK_INTERFERON_GAMMA_RESPONSE	HALLMARK_INTERFERON_GAMMA_RESPONSE	154	0.538192	2.10554	0.000816327	0.0161937	0.0102951	3289	tags=44%, list=21%, signal=35%	HLA-B/PARP12/LGALS3BP/HIF1A/PARP14/TXNIP/ICAM1/TAPBP/ZNFX1/IL15RA/TNFAIP2/MTHFD2/NCOA3/METTL7B/IL4R/HLA-A/STAT1/FAS/PSME1/SAMHD1/IL2RB/IFNAR2/NFKB1/CASP3/PTPN6/NFKBIA/PSMB8/NAMPT/IFI30/RIPK1/CASP7/PTPN2/ARL4A/NLRC5/OAS3/TNFAIP3/SECTM1/NMI/PSME2/PNPT1/IFITM3/IFI35/LYSMD2/TRIM14/RAPGEF6/IRF1/IFIT3/TDRD7/HELZ2/WARS1/PFKP/CASP4/IRF7/TRIM25/PSMB9/RBCK1/APOL6/PIM1/IFIH1/TOR1B/PSMB2/RNF213/MX1/SP110/VAM…
HALLMARK_INFLAMMATORY_RESPONSE	HALLMARK_INFLAMMATORY_RESPONSE	HALLMARK_INFLAMMATORY_RESPONSE	140	0.456131	1.76091	0.000817661	0.0161937	0.0102951	2515	tags=35%, list=16%, signal=30%	CD82/HIF1A/MYC/ICAM1/TAPBP/IL15RA/SERPINE1/ITGA5/AXL/DCBLD2/TNFRSF1B/MET/IL4R/ATP2B1/CX3CL1/IL2RB/ATP2A2/NFKB1/SLC11A2/TNFRSF9/NFKBIA/KIF1B/NAMPT/CCR7/CD70/SGMS2/BTG2/CCL20/PLAUR/SLC7A1/ADRM1/PVR/SLC1A2/PTPRE/NMI/F3/EMP3/NOD2/ACVR1B/IRF1/KLF6/MXD1/LDLR/ITGB8/IFNAR1/HRH1/IRF7/IRAK2/RELA
KEGG_NATURAL_KILLER_CELL_MEDIATED_CYTOTOXICITY	KEGG_NATURAL_KILLER_CELL_MEDIATED_CYTOTOXICITY	KEGG_NATURAL_KILLER_CELL_MEDIATED_CYTOTOXICITY	86	0.523768	1.88076	0.000853971	0.0161937	0.0102951	2329	tags=37%, list=15%, signal=32%	SYK/HLA-B/PRF1/ICAM1/MAPK1/SHC1/HLA-C/ZAP70/TNFRSF10B/NRAS/HLA-A/FAS/TNFRSF10A/PIK3CD/IFNAR2/PPP3R1/CASP3/PTPN6/NFATC2/PLCG1/PIK3CB/PIK3R2/MICB/KRAS/PIK3R1/RAC2/NFAT5/ARAF/ICAM2/HLA-E/PIK3CA/IFNAR1
KEGG_ACUTE_MYELOID_LEUKEMIA	KEGG_ACUTE_MYELOID_LEUKEMIA	KEGG_ACUTE_MYELOID_LEUKEMIA	52	0.547819	1.80427	0.000877193	0.0161937	0.0102951	3294	tags=52%, list=21%, signal=41%	CCND1/MYC/MAPK1/TCF7/NRAS/MTOR/LEF1/TCF7L2/PIK3CD/NFKB1/PIM2/PIK3CB/PIK3R2/STAT5B/KRAS/PIK3R1/STAT5A/ARAF/PIK3CA/PPARD/RELA/TCF7L1/BRAF/PIM1/RARA/MAP2K1/IKBKG
KEGG_ENDOMETRIAL_CANCER	KEGG_ENDOMETRIAL_CANCER	KEGG_ENDOMETRIAL_CANCER	48	0.575156	1.87058	0.000881834	0.0161937	0.0102951	1534	tags=31%, list=10%, signal=28%	CCND1/EGFR/MYC/MAPK1/TCF7/NRAS/LEF1/TCF7L2/AXIN2/PIK3CD/APC/PIK3CB/PIK3R2/KRAS/PIK3R1
KEGG_RIBOSOME	KEGG_RIBOSOME	KEGG_RIBOSOME	85	-0.659686	-2.49399	0.00119761	0.0201597	0.0128165	3731	tags=72%, list=23%, signal=55%	RPLP2/RPS19/RPLP1/RPL13/RPS16/RPS24/RPL4/RPS12/RPS29/RPS9/RPL36AL/RPL34/RPL27A/RPS27L/MRPL13/RPL23/RPS15/FAU/RPL30/RPL13A/RPS4X/RPS27/RPL14/RPL31/RPL7A/RPL36A/RPL32/RPS3/RPL41/RPL36/RPL26/RPL37/RPS28/RPS23/RPL10A/RPS13/RPS26/RPL7/RPL37A/RPL38/RPS3A/RPL23A/RPSA/RPS15A/RPL39/RPL27/RPL3/RPL35A/RPL8/RPS10/RPL29/RPL5/RPL26L1/RPS2/RPL15/RPS17/RPL6/RPL22L1/RPL17/RPL9/RPL24
HALLMARK_MYC_TARGETS_V1	HALLMARK_MYC_TARGETS_V1	HALLMARK_MYC_TARGETS_V1	199	-0.36014	-1.53631	0.00134228	0.020367	0.0129483	2857	tags=37%, list=18%, signal=30%	PA2G4/XRCC6/LSM2/RPL34/RRP9/PHB2/HPRT1/SRSF3/PRPS2/SLC25A3/HNRNPA2B1/YWHAE/UBE2L3/VDAC3/HSPE1/CLNS1A/RPL14/POLE3/HDAC2/EIF1AX/MAD2L1/U2AF1/NHP2/NDUFAB1/HSPD1/SNRPD2/PSMA4/RPS3/RANBP1/VBP1/ERH/GNL3/RRM1/CYC1/SF3B3/NOLC1/SNRPB2/C1QBP/RAN/LSM7/HDDC2/EIF4H/LDHA/HNRNPD/TOMM70/SNRPD1/SNRPG/HNRNPA1/CCT2/CCT4/PRDX4/RPS10/CDK2/CDK4/CTPS1/H2AZ1/PTGES3/PSMB3/RPS2/TFDP1/MCM6/HNRNPC/TXNL4A/DUT/NAP1L1/PGK1/RPL…
KEGG_MAPK_SIGNALING_PATHWAY	KEGG_MAPK_SIGNALING_PATHWAY	KEGG_MAPK_SIGNALING_PATHWAY	228	0.37425	1.54498	0.00154679	0.020367	0.0129483	1040	tags=17%, list=7%, signal=16%	CDC25B/FGFR4/EGFR/TGFB1/FGF19/STK4/TGFBR2/FLNA/CACNA1E/DUSP5/NFKB2/FGF3/PTPN7/MYC/MAPK1/MAP3K1/RELB/HSPA8/RPS6KA1/NRAS/ARRB1/FLNB/HSPA1A/DUSP16/TNFRSF1A/FAS/MAP3K2/DUSP4/MAP3K8/NFKB1/DUSP6/RPS6KA3/RPS6KA5/PPP3R1/CASP3/NFATC2/PRKACB/CACNB4
KEGG_REGULATION_OF_ACTIN_CYTOSKELETON	KEGG_REGULATION_OF_ACTIN_CYTOSKELETON	KEGG_REGULATION_OF_ACTIN_CYTOSKELETON	176	0.407992	1.6294	0.0016	0.020367	0.0129483	2315	tags=33%, list=15%, signal=28%	LIMK1/FGFR4/EGFR/ITGB1/FGF19/ACTN4/FGF3/ARPC3/MAPK1/ITGA5/ACTN1/BCAR1/ROCK2/NRAS/IQGAP2/DIAPH2/NCKAP1/GSN/MYL9/SSH1/DIAPH1/PIK3CD/MSN/WASF1/ITGB4/ITGA6/APC/ITGA7/SSH2/PIK3CB/ARHGEF7/PIK3R2/CRK/F2R/ENAH/IQGAP1/ARHGEF4/KRAS/WASL/PIK3R1/GIT1/ARHGAP35/PPP1CB/RAC2/ITGA2/PXN/ARAF/MYL12B/SSH3/VCL/GNA13/CYFIP1/IQGAP3/DIAPH3/ARPC1B/PIK3CA/RRAS/ITGB8
HALLMARK_IL2_STAT5_SIGNALING	HALLMARK_IL2_STAT5_SIGNALING	HALLMARK_IL2_STAT5_SIGNALING	170	0.406287	1.6095	0.00163532	0.020367	0.0129483	3146	tags=38%, list=20%, signal=31%	MYO1C/NRP1/EMP1/LRIG1/ABCB1/MYC/CDCP1/PLEC/HK2/COL6A1/ADAM19/PRNP/TNFRSF1B/NCOA3/SLC1A5/IL4R/SNX9/SPRY4/NDRG1/IL2RB/MAP3K8/TNFRSF9/CASP3/ITGA6/PLIN2/RORA/CDC42SE2/IGF2R/CD83/SH3BGRL2/SNX14/ARL4A/ECM1/IRF6/PHTF2/RHOB/IFITM3/CAPG/SPRED2/AHCY/NT5E/CYFIP1/HUWE1/KLF6/MXD1/HIPK2/RABGAP1L/TWSG1/PTCH1/LCLAT1/DCPS/FURIN/LTB/BHLHE40/PRAF2/ODC1/BMPR2/TNFRSF21/GALM/PIM1/RNH1/FAH/CTSZ/PDCD2L
KEGG_JAK_STAT_SIGNALING_PATHWAY	KEGG_JAK_STAT_SIGNALING_PATHWAY	KEGG_JAK_STAT_SIGNALING_PATHWAY	98	0.457056	1.66776	0.0017301	0.020367	0.0129483	2558	tags=29%, list=16%, signal=24%	CCND1/IL6ST/MYC/IL15RA/JAK1/IL4R/STAT1/STAT6/SPRY4/PIK3CD/IL2RB/IFNAR2/IL2RG/PTPN6/CBL/PIK3CB/PIK3R2/STAT5B/SOCS5/PIK3R1/STAT5A/SPRED2/IL20RA/PIK3CA/IL13RA1/IFNAR1/IL6R/IL12RB1
KEGG_NOD_LIKE_RECEPTOR_SIGNALING_PATHWAY	KEGG_NOD_LIKE_RECEPTOR_SIGNALING_PATHWAY	KEGG_NOD_LIKE_RECEPTOR_SIGNALING_PATHWAY	46	0.543608	1.73711	0.00181488	0.020367	0.0129483	3866	tags=59%, list=24%, signal=45%	BIRC3/MAPK1/BIRC2/NFKB1/CARD9/NFKBIA/NLRP1/TNFAIP3/NOD2/ERBIN/CXCL1/CARD8/TRIP6/RELA/XIAP/TAB2/MAPK14/MAPK13/CARD6/HSP90B1/SUGT1/HSP90AB1/IKBKG/NOD1/CASP8/IKBKB/CXCL8
KEGG_SYSTEMIC_LUPUS_ERYTHEMATOSUS	KEGG_SYSTEMIC_LUPUS_ERYTHEMATOSUS	KEGG_SYSTEMIC_LUPUS_ERYTHEMATOSUS	81	-0.451462	-1.69004	0.00237812	0.0208247	0.0132393	4649	tags=56%, list=29%, signal=40%	HLA-DQB1/H2BC4/H2BU1/H3C12/HLA-DRA/H2BC9/C1R/H4C5/H2AC16/H3C2/GRIN2B/HLA-DRB5/H3C10/H2AC13/C4A/H2BC8/HLA-DRB1/H2AC17/H2BC15/H3C14/H2BC21/H3C4/H2BC18/H2AJ/H3C6/H2AC11/ACTN2/H4C8/H4C3/H2AC19/H4C9/H2AX/SNRPD1/H2BC5/MACROH2A2/HLA-DOA/H2BC11/HLA-DPA1/H2AZ1/SNRPB/H3-3A/H4C14/H2AW/H2BC12/H2AC6
KEGG_OXIDATIVE_PHOSPHORYLATION	KEGG_OXIDATIVE_PHOSPHORYLATION	KEGG_OXIDATIVE_PHOSPHORYLATION	107	-0.444744	-1.7537	0.00239808	0.0208247	0.0132393	3795	tags=45%, list=24%, signal=34%	ATP5PD/PPA1/COX8A/NDUFB4/NDUFS7/NDUFS3/NDUFC1/SDHA/ATP5F1A/ATP6V0D1/COX6A1/ATP6V1B1/ATP5F1D/UQCR11/COX17/NDUFS2/ATP6V1B2/UQCRC1/UQCRFS1/ATP5PF/ATP5ME/UQCRB/UQCR10/NDUFA8/NDUFAB1/ATP12A/NDUFS8/COX4I1/ATP6V0E2/NDUFA11/COX7A2/COX11/UQCRC2/ATP5MG/ATP5PO/CYC1/NDUFB6/ATP6V0A1/COX15/NDUFB8/NDUFB10/ATP6V0C/NDUFB3/ATP6V0B/NDUFC2/ATP5MC3/ATP6V1E1/ATP5PB
KEGG_PARKINSONS_DISEASE	KEGG_PARKINSONS_DISEASE	KEGG_PARKINSONS_DISEASE	102	-0.447253	-1.74883	0.00241254	0.0208247	0.0132393	3389	tags=40%, list=21%, signal=32%	NDUFS7/NDUFS3/NDUFC1/SDHA/ATP5F1A/COX6A1/ATP5F1D/SLC25A5/UBE2G2/UQCR11/NDUFS2/UBE2L3/VDAC3/UQCRC1/UQCRFS1/ATP5PF/PINK1/UQCRB/HTRA2/UQCR10/NDUFA8/NDUFAB1/SEPTIN5/NDUFS8/COX4I1/COX7A2/UQCRC2/LRRK2/ATP5PO/CYC1/UBB/NDUFB6/SNCA/NDUFB8/NDUFB10/NDUFB3/NDUFC2/ATP5MC3/CYCS/ATP5PB/UCHL1
HALLMARK_XENOBIOTIC_METABOLISM	HALLMARK_XENOBIOTIC_METABOLISM	HALLMARK_XENOBIOTIC_METABOLISM	151	0.406198	1.5858	0.00242915	0.0208247	0.0132393	3234	tags=37%, list=20%, signal=30%	MAN1A1/HNF4A/NQO1/TMBIM6/POR/SERPINE1/GSS/UGDH/FBLN1/BCAR1/SLC1A5/TNFRSF1A/TTPA/FAS/GSR/GCLC/ABHD6/ATP2A2/PGD/ARG2/LPIN2/ALDH2/PDLIM5/DDC/SLC6A6/ABCC3/HMOX1/SHMT2/MARCHF6/GAD1/PYCR1/CROT/PEMT/ID2/CNDP2/AHCY/ACP2/BLVRB/ALAS1/NPC1/EPHX1/CYP2S1/PPARD/PDK4/CYP1A1/RAP1GAP/ENTPD5/PC/EPHA2/FAH/GART/SLC46A3/GSTT2/ACO2/GSTM4/ALDH3A1
HALLMARK_APOPTOSIS	HALLMARK_APOPTOSIS	HALLMARK_APOPTOSIS	139	0.42689	1.64356	0.00246914	0.0208247	0.0132393	2313	tags=29%, list=15%, signal=25%	SQSTM1/CCND1/CDC25B/TIMP2/ERBB3/EMP1/BIRC3/PRF1/CDKN1B/SLC20A1/TXNIP/TOP2A/GSN/LEF1/FAS/GSR/IER3/ADD1/PPP3R1/CASP3/ENO2/IGF2R/BTG2/F2R/BTG3/HMOX1/CASP7/CLU/LGALS3/SPTAN1/RHOB/BIK/PPT1/IFITM3/IRF1/DNM1L/CTH/BCL2L11/ETF1/APP/CASP4
HALLMARK_ALLOGRAFT_REJECTION	HALLMARK_ALLOGRAFT_REJECTION	HALLMARK_ALLOGRAFT_REJECTION	130	0.418521	1.59867	0.00249792	0.0208247	0.0132393	1326	tags=20%, list=8%, signal=18%	EGFR/TGFB1/FLNA/PRF1/HIF1A/ICAM1/TAPBP/ZAP70/CTSS/TAP2/IL27RA/EIF3J/IL4R/HLA-A/STAT1/FAS/IL2RB/IFNAR2/IL2RG/PTPN6/F2R/EIF4G3/ELF4/ABCE1/SOCS5/DYRK3
KEGG_ADHERENS_JUNCTION	KEGG_ADHERENS_JUNCTION	KEGG_ADHERENS_JUNCTION	70	0.498082	1.73091	0.00257732	0.0208247	0.0132393	1640	tags=31%, list=10%, signal=28%	EGFR/TGFBR2/ACTN4/NECTIN1/YES1/WASF3/MAPK1/TCF7/ACTN1/TJP1/MET/SORBS1/LEF1/SMAD3/TCF7L2/WASF1/PTPN6/IQGAP1/LMO7/SRC/WASL/RAC2
HALLMARK_ESTROGEN_RESPONSE_EARLY	HALLMARK_ESTROGEN_RESPONSE_EARLY	HALLMARK_ESTROGEN_RESPONSE_EARLY	186	0.379606	1.53109	0.00318218	0.0231585	0.014723	1607	tags=23%, list=10%, signal=21%	CCND1/ABAT/ABHD2/WFS1/LRIG1/IL6ST/MYC/NAV2/SVIL/AFF1/HR/FLNB/MED13L/RAB31/FHL2/MYBBP1A/OLFM1/CA12/TUBB2B/ELF1/FKBP4/SLC9A3R1/FKBP5/SLC2A1/ASB13/KLF10/GAB2/TGIF2/IL17RB/NCOR2/MICB/SCARB1/SLC19A2/NBL1/CELSR1/KCNK5/ABLIM1/ITPK1/SH3BP5/B4GALT1/CLDN7/PPIF
HALLMARK_COMPLEMENT	HALLMARK_COMPLEMENT	HALLMARK_COMPLEMENT	157	0.391228	1.53489	0.00324939	0.0231585	0.014723	2719	tags=33%, list=17%, signal=28%	HNF4A/TIMP2/DUSP5/SH2B3/SERPINE1/CTSS/HSPA5/SERPINA1/PRSS3/USP14/HSPA1A/EHD1/DUSP6/CASP3/CTSB/APOBEC3G/RNF4/LTA4H/PPP2CB/ADAM9/PLAUR/LAMP2/CASP7/CLU/PLEK/KIF2A/LGMN/LGALS3/SRC/CTSC/TNFAIP3/PRKCD/PDP1/ZEB1/F3/AKAP10/PRCP/IRF1/PIK3CA/GPD2/GMFB/CASP4/DOCK4/IRF7/CXCL1/BRPF3/ZFPM2/PSMB9/CEBPB/CALM3/XPNPEP1/ATOX1
KEGG_CYTOKINE_CYTOKINE_RECEPTOR_INTERACTION	KEGG_CYTOKINE_CYTOKINE_RECEPTOR_INTERACTION	KEGG_CYTOKINE_CYTOKINE_RECEPTOR_INTERACTION	133	0.418864	1.60073	0.00334169	0.0231585	0.014723	2614	tags=29%, list=16%, signal=25%	EDAR/EGFR/TGFB1/TGFBR2/IL6ST/CXCL16/IL15RA/TNFRSF10B/TNFRSF1B/TNFRSF11B/MET/IL4R/TNFRSF1A/FAS/TNFRSF10A/CX3CL1/TNFRSF19/IL2RB/IFNAR2/IL2RG/TNFRSF9/CCR7/CD70/IL17RB/CCL20/IL20RA/ACVR1B/IL13RA1/IFNAR1/TGFBR1/LTBR/CXCL1/TNFSF12/IL6R/IL12RB1/VEGFB/PDGFA/PLEKHO2/LTB
KEGG_WNT_SIGNALING_PATHWAY	KEGG_WNT_SIGNALING_PATHWAY	KEGG_WNT_SIGNALING_PATHWAY	133	0.415021	1.58604	0.00334169	0.0231585	0.014723	2046	tags=27%, list=13%, signal=24%	DKK4/CCND1/PPP2R1B/MYC/NKD1/TCF7/WNT5A/ROCK2/LRP5/LEF1/CUL1/SMAD3/TCF7L2/VANGL1/AXIN2/FOSL1/PPP2CA/PPP3R1/NFATC2/APC/PPP2R5C/PRKACB/FZD7/PPP2CB/PPP2R1A/WNT6/PRKX/RAC2/NFAT5/DVL3/PPP2R5D/LRP6/WNT10A/FZD10/PPP2R5A/WNT16
HALLMARK_INTERFERON_ALPHA_RESPONSE	HALLMARK_INTERFERON_ALPHA_RESPONSE	HALLMARK_INTERFERON_ALPHA_RESPONSE	82	0.46854	1.66708	0.00343938	0.0231585	0.014723	3657	tags=44%, list=23%, signal=34%	PARP12/LGALS3BP/PARP14/TXNIP/HLA-C/IL4R/PSME1/MOV10/ELF1/PSMB8/IFI30/PROCR/NMI/PSME2/PNPT1/IFITM3/IFI35/TRIM14/IRF1/IFIT3/TDRD7/HELZ2/WARS1/NCOA7/IRF7/TRIM25/PSMB9/IFIH1/MX1/SP110/PARP9/B2M/ADAR/SAMD9/CASP8/CCRL2
KEGG_ALANINE_ASPARTATE_AND_GLUTAMATE_METABOLISM	KEGG_ALANINE_ASPARTATE_AND_GLUTAMATE_METABOLISM	KEGG_ALANINE_ASPARTATE_AND_GLUTAMATE_METABOLISM	27	0.627835	1.81039	0.003663	0.0238686	0.0151744	2439	tags=44%, list=15%, signal=38%	ABAT/GFPT1/GLS/ADSS2/CAD/ASS1/GAD1/ASNS/ADSL/IL4I1/PPAT/ACY3
KEGG_TIGHT_JUNCTION	KEGG_TIGHT_JUNCTION	KEGG_TIGHT_JUNCTION	105	0.415601	1.53812	0.00426621	0.0262939	0.0167163	1926	tags=28%, list=12%, signal=24%	CLDN4/CLDN11/PPP2R1B/ACTN4/YES1/YBX3/ACTN1/TJP1/NRAS/TJP2/LLGL1/MYL9/PPP2CA/CLDN3/SYMPK/PPP2CB/PPP2R2C/PPP2R1A/KRAS/SRC/SPTAN1/EXOC4/CLDN7/PRKCD/MAGI1/VAPA/MYL12B/LLGL2/CGN
KEGG_CHRONIC_MYELOID_LEUKEMIA	KEGG_CHRONIC_MYELOID_LEUKEMIA	KEGG_CHRONIC_MYELOID_LEUKEMIA	70	0.474181	1.64785	0.00429553	0.0262939	0.0167163	1657	tags=31%, list=10%, signal=28%	CCND1/CDK6/TGFB1/TGFBR2/CDKN1B/MYC/MAPK1/SHC1/NRAS/SMAD3/PIK3CD/NFKB1/NFKBIA/CBL/GAB2/PIK3CB/PIK3R2/CRK/STAT5B/KRAS/PIK3R1/STAT5A
KEGG_ERBB_SIGNALING_PATHWAY	KEGG_ERBB_SIGNALING_PATHWAY	KEGG_ERBB_SIGNALING_PATHWAY	78	0.446746	1.58281	0.00511945	0.029048	0.0184672	1657	tags=26%, list=10%, signal=23%	EGFR/ERBB3/CDKN1B/MYC/MAPK1/SHC1/NRAS/MTOR/PIK3CD/CBL/PLCG1/TGFA/PIK3CB/PIK3R2/CRK/STAT5B/KRAS/SRC/PIK3R1/STAT5A
HALLMARK_DNA_REPAIR	HALLMARK_DNA_REPAIR	HALLMARK_DNA_REPAIR	146	-0.360359	-1.48116	0.00516796	0.029048	0.0184672	3020	tags=31%, list=19%, signal=25%	SUPT4H1/GTF3C5/POLR2I/UPF3B/RBX1/GTF2A2/UMPS/ERCC4/MRPL40/HPRT1/DDB2/COX17/GMPR2/SSRP1/GUK1/POLR2K/TK2/GTF2H5/RPA2/POLE4/POLD3/BCAP31/RFC2/SAC3D1/TAF12/GSDME/TAF10/NELFB/XPC/NME4/POLR2F/BOLA2/DAD1/VPS37B/ADCY6/DGCR8/ALYREF/POLR2E/CSTF3/EIF1B/DUT/POLR2C/DCTN4/ZWINT/PCNA
KEGG_PANCREATIC_CANCER	KEGG_PANCREATIC_CANCER	KEGG_PANCREATIC_CANCER	67	0.476168	1.64517	0.00517688	0.029048	0.0184672	1877	tags=30%, list=12%, signal=26%	CCND1/CDK6/EGFR/TGFB1/TGFBR2/MAPK1/JAK1/STAT1/SMAD3/RALBP1/PIK3CD/NFKB1/TGFA/PIK3CB/PIK3R2/KRAS/PIK3R1/RAC2/PGF/ARAF
HALLMARK_CHOLESTEROL_HOMEOSTASIS	HALLMARK_CHOLESTEROL_HOMEOSTASIS	HALLMARK_CHOLESTEROL_HOMEOSTASIS	71	-0.457838	-1.67864	0.00598086	0.0326523	0.0207586	1754	tags=37%, list=11%, signal=33%	HSD17B7/LPL/GNAI1/PLSCR1/PPARG/CTNNB1/TMEM97/HMGCS1/TM7SF2/MVD/SQLE/ACAT2/FADS2/SREBF2/DHCR7/FDPS/GSTM2/SC5D/ACTG1/FDFT1/GPX8/IDI1/GLDC/ALCAM/CBS/SCD
KEGG_SPLICEOSOME	KEGG_SPLICEOSOME	KEGG_SPLICEOSOME	126	-0.384046	-1.55722	0.00620347	0.0329764	0.0209646	3063	tags=35%, list=19%, signal=28%	DDX39B/PHF5A/TRA2A/DDX5/LSM8/ISY1/LSM2/EIF4A3/SRSF3/PLRG1/SNRPC/SRSF5/BCAS2/SLU7/U2AF1/HNRNPA1L2/PRPF3/PRPF18/SNRPD2/RBM8A/RBMX/SF3B3/LSM6/HNRNPM/SNRPB2/THOC3/LSM7/SNRPF/SNRPD1/SNRPG/HNRNPA1/SNRPE/LSM3/SF3B5/MAGOHB/ALYREF/SNRPB/HNRNPC/TXNL4A/SNRPA1/SRSF9/LSM4/PRPF19/HSPA1B
KEGG_ANTIGEN_PROCESSING_AND_PRESENTATION	KEGG_ANTIGEN_PROCESSING_AND_PRESENTATION	KEGG_ANTIGEN_PROCESSING_AND_PRESENTATION	53	0.491656	1.62465	0.00701139	0.0363154	0.0230874	2096	tags=34%, list=13%, signal=30%	HLA-B/CANX/TAPBP/HLA-C/HSPA8/CTSS/HSPA5/TAP2/HLA-A/HSPA1A/PSME1/CTSB/IFI30/LGMN/PSME2/HLA-F/PDIA3/HLA-E
KEGG_SMALL_CELL_LUNG_CANCER	KEGG_SMALL_CELL_LUNG_CANCER	KEGG_SMALL_CELL_LUNG_CANCER	80	0.438085	1.55448	0.0077187	0.0380613	0.0241974	1721	tags=26%, list=11%, signal=24%	CCND1/CDK6/ITGB1/LAMB1/BIRC3/CDKN1B/MYC/LAMC1/PIK3CD/BIRC2/NFKB1/ITGA6/NFKBIA/PIK3CB/LAMA5/PIK3R2/PIK3R1/TRAF3/ITGA2/APAF1/TRAF5
KEGG_PROGESTERONE_MEDIATED_OOCYTE_MATURATION	KEGG_PROGESTERONE_MEDIATED_OOCYTE_MATURATION	KEGG_PROGESTERONE_MEDIATED_OOCYTE_MATURATION	74	0.44154	1.54905	0.00772532	0.0380613	0.0241974	2225	tags=32%, list=14%, signal=28%	CDC25B/MAPK1/ADCY3/RPS6KA1/CCNA2/BUB1/PLK1/PIK3CD/ANAPC1/RPS6KA3/PRKACB/CDC27/PIK3CB/PIK3R2/KRAS/PDE3B/CCNB1/PRKX/PIK3R1/CDC23/ADCY7/ARAF/CDC16/PIK3CA
HALLMARK_IL6_JAK_STAT3_SIGNALING	HALLMARK_IL6_JAK_STAT3_SIGNALING	HALLMARK_IL6_JAK_STAT3_SIGNALING	62	0.463912	1.58406	0.00866551	0.041677	0.026496	2933	tags=40%, list=18%, signal=33%	TGFB1/IL6ST/CD9/IL15RA/TNFRSF1B/IL4R/STAT1/TNFRSF1A/FAS/MAP3K8/IL2RG/CBL/IL17RB/HMOX1/PTPN2/ACVR1B/IRF1/IL13RA1/IFNAR1/LTBR/CXCL1/IL12RB1/LTB/TNFRSF21/PIM1
KEGG_FC_GAMMA_R_MEDIATED_PHAGOCYTOSIS	KEGG_FC_GAMMA_R_MEDIATED_PHAGOCYTOSIS	KEGG_FC_GAMMA_R_MEDIATED_PHAGOCYTOSIS	84	0.428869	1.52948	0.00947459	0.043497	0.0276531	2225	tags=31%, list=14%, signal=27%	SYK/LIMK1/ASAP2/WASF3/ARPC3/MAPK1/ASAP1/GSN/PIK3CD/DNM1/WASF1/PLCG1/GAB2/PIK3CB/PIK3R2/CRK/NCF1/INPP5D/WASL/PIK3R1/PRKCD/RAC2/ARPC1B/MYO10/DNM1L/PIK3CA
KEGG_LEUKOCYTE_TRANSENDOTHELIAL_MIGRATION	KEGG_LEUKOCYTE_TRANSENDOTHELIAL_MIGRATION	KEGG_LEUKOCYTE_TRANSENDOTHELIAL_MIGRATION	84	0.433187	1.54488	0.00947459	0.043497	0.0276531	2437	tags=35%, list=15%, signal=29%	CLDN4/ITGB1/CLDN11/ACTN4/ICAM1/ACTN1/BCAR1/ROCK2/MYL9/PIK3CD/MSN/CLDN3/PLCG1/PIK3CB/PIK3R2/NCF1/CLDN7/PIK3R1/ARHGAP35/CD99/RAC2/PXN/MYL12B/VCL/RASSF5/PIK3CA/ARHGAP5/VASP/RAPGEF4
KEGG_COLORECTAL_CANCER	KEGG_COLORECTAL_CANCER	KEGG_COLORECTAL_CANCER	59	0.463826	1.57818	0.0102828	0.0461582	0.029345	1640	tags=32%, list=10%, signal=29%	CCND1/TGFB1/TGFBR2/MYC/MAPK1/TCF7/LEF1/SMAD3/TCF7L2/AXIN2/PIK3CD/APPL1/CASP3/APC/PIK3CB/PIK3R2/KRAS/PIK3R1/RAC2
KEGG_NON_SMALL_CELL_LUNG_CANCER	KEGG_NON_SMALL_CELL_LUNG_CANCER	KEGG_NON_SMALL_CELL_LUNG_CANCER	52	0.476323	1.5688	0.0105263	0.0462243	0.029387	1534	tags=25%, list=10%, signal=23%	CCND1/CDK6/EGFR/STK4/MAPK1/NRAS/PIK3CD/PLCG1/TGFA/PIK3CB/PIK3R2/KRAS/PIK3R1
KEGG_GLIOMA	KEGG_GLIOMA	KEGG_GLIOMA	60	0.460225	1.56761	0.0111492	0.047918	0.0304637	1534	tags=23%, list=10%, signal=21%	CCND1/CDK6/EGFR/MAPK1/SHC1/NRAS/MTOR/PIK3CD/PLCG1/TGFA/PIK3CB/PIK3R2/KRAS/PIK3R1
