# Supplementary material for: IRS2 as a driver of brain metastasis in colorectal cancer: A potential target for novel therapeutic strategies
Source: Neuro Oncol. 2025 Jan 31;27(7):1729–45. doi: 10.1093/neuonc/noaf028 (PMC12417839; doi:10.1093/neuonc/noaf028)
Supplement: noaf028_suppl_Supplementary_Table_S6 [file noaf028_suppl_supplementary_table_s6.xlsx]

## Sheet: Export Summary
Supplementary Table 6 - All significant metabolic pathways
	This document was exported from Numbers. Each table was converted to an Excel worksheet. All other objects on each Numbers sheet were placed on separate worksheets. Please be aware that formula calculations may differ in Excel.
	Numbers Sheet Name	Numbers Table Name	Excel Worksheet Name
	Oxidative Phosphorylation
		Oxi_Phos_GeneList	Oxidative Phosphorylation - Oxi
	Steroid Biosynthesis
		Steroid_GeneList	Steroid Biosynthesis - Steroid_
	Alanine Aspartate And Glutamate Metabolism
		AlAsGlu_GeneList	Alanine Aspartate And Glutamate
	Beta Alanine Metabolism
		betaAl_GeneList	Beta Alanine Metabolism - betaA
	Retinol Metabolism
		Retinol_GeneList	Retinol Metabolism - Retinol_Ge
	Amino Sugar And Nucleotide Sugar Metabolism
		Sugar_GeneList	Amino Sugar And Nucleotide Suga
	Fatty Acid Metabolism
		Fatty_GeneList	Fatty Acid Metabolism - Fatty_G

## Sheet: Oxidative Phosphorylation - Oxi
Oxi_Phos_GeneList
	baseMean	log2FoldChange	lfcSE	stat	pvalue	padj	ENSEMBL	ENTREZID
COX15	877.673	-0.216121	0.0655119	-3.29896	0.000970447	0.00629483	ENSG00000014919	1355
ATP6V0A1	683.169	-0.240779	0.0740542	-3.2514	0.0011484	0.00726816	ENSG00000033627	535
COX7A2	773.493	-0.183137	0.0704976	-2.59777	0.00938314	0.0417811	ENSG00000112695	1347
ATP5PB	2191.41	-0.425118	0.0470862	-9.0285	1.74036e-19	1.55381e-17	ENSG00000116459	515
ATP6V0B	1609.85	-0.203057	0.0497089	-4.08492	4.40917e-05	0.000440418	ENSG00000117410	533
NDUFB3	492.759	-0.331954	0.0892702	-3.71853	0.000200387	0.00166121	ENSG00000119013	4709
ATP6V1E1	767.7	-0.542514	0.0721396	-7.52034	5.46334e-14	2.51662e-12	ENSG00000131100	529
UQCRC2	1987.47	-0.125501	0.0461591	-2.71887	0.00655061	0.0312901	ENSG00000140740	7385
NDUFB10	1549.69	-0.185591	0.0525071	-3.53458	0.000408426	0.0030373	ENSG00000140990	4716
NDUFC2	1115.54	-0.284194	0.0622887	-4.56252	5.05429e-06	6.45682e-05	ENSG00000151366	4718
ATP5MC3	3242.82	-0.245639	0.0418176	-5.87406	4.25251e-09	9.69596e-08	ENSG00000154518	518
NDUFB6	539.562	-0.258548	0.0856632	-3.01819	0.00254291	0.0143203	ENSG00000165264	4712
NDUFB8	636.558	-0.28316	0.0851246	-3.32642	0.000879702	0.00580815	ENSG00000166136	4714
COX11	989.12	-0.16328	0.0618977	-2.6379	0.00834213	0.0380848	ENSG00000166260	1353
ATP5MG	2005.46	-0.131966	0.0479367	-2.75293	0.0059065	0.0288021	ENSG00000167283	10632
ATP6V0E2	846.268	-0.175572	0.0692504	-2.53532	0.0112344	0.0481361	ENSG00000171130	155066
NDUFA11	1270.28	-0.165834	0.0639743	-2.59219	0.00953658	0.0422631	ENSG00000174886	126328
CYC1	2491.61	-0.124718	0.0442579	-2.81798	0.00483268	0.0243581	ENSG00000179091	1537
NDUFA12	1384.84	-0.170164	0.0582994	-2.91879	0.00351388	0.0187847	ENSG00000184752	55967
ATP6V0C	2310.31	-0.176044	0.0497984	-3.53513	0.000407573	0.00303243	ENSG00000185883	527
ATP5PO	1489.39	-0.167273	0.059608	-2.80622	0.00501265	0.0251376	ENSG00000241837	539

## Sheet: Steroid Biosynthesis - Steroid_
Steroid_GeneList
	baseMean	log2FoldChange	lfcSE	stat	pvalue	padj	ENSEMBL	ENTREZID
MSMO1	635.778	-0.21733	0.0787936	-2.75821	0.00581182	0.0284102	ENSG00000052802	6307
FDFT1	1291.09	-0.3189	0.0556643	-5.72899	1.01029e-08	2.16673e-07	ENSG00000079459	2222
SQLE	1529.69	-0.202842	0.0522168	-3.88461	0.000102496	0.000923394	ENSG00000104549	6713
SC5D	1103.29	-0.349071	0.0663465	-5.26133	1.43016e-07	2.51417e-06	ENSG00000109929	6309
CYP27B1	42.6358	-0.765749	0.287367	-2.6647	0.00770566	0.0356918	ENSG00000111012	1594
DHCR24	4643.99	-0.127692	0.0359422	-3.55272	0.000381273	0.00286757	ENSG00000116133	1718
TM7SF2	132.674	-0.576629	0.171863	-3.35517	0.000793171	0.00532101	ENSG00000149809	7108
DHCR7	1306.12	-0.27155	0.0574697	-4.72509	2.30008e-06	3.18961e-05	ENSG00000172893	1717

## Sheet: Alanine Aspartate And Glutamate
AlAsGlu_GeneList
	baseMean	log2FoldChange	lfcSE	stat	pvalue	padj	ENSEMBL	ENTREZID
ADSS2	1173.57	0.340227	0.0578767	5.87847	4.14071e-09	9.46823e-08	ENSG00000035687	159
ASNS	860.202	0.220924	0.0769759	2.87004	0.00410413	0.021273	ENSG00000070669	440
CAD	4690.31	0.226641	0.0416171	5.44587	5.15539e-08	9.83546e-07	ENSG00000084774	790
GLS	3463.37	0.223681	0.0379624	5.89217	3.81167e-09	8.76629e-08	ENSG00000115419	2744
GAD1	938.066	0.214085	0.0646636	3.31075	0.000930458	0.00606764	ENSG00000128683	2571
ASS1	444.531	0.421666	0.0908854	4.63953	3.49197e-06	4.59391e-05	ENSG00000130707	445
ABAT	671.386	1.20625	0.0792998	15.2113	2.97596e-52	1.97058e-49	ENSG00000183044	18
GFPT1	1651.17	0.51953	0.0518269	10.0243	1.19148e-23	1.50277e-21	ENSG00000198380	2673
ADSL	2197.77	0.119525	0.0452747	2.64	0.00829068	0.0379044	ENSG00000239900	158

## Sheet: Beta Alanine Metabolism - betaA
betaAl_GeneList
	baseMean	log2FoldChange	lfcSE	stat	pvalue	padj	ENSEMBL	ENTREZID
ALDH3A2	950.744	0.226658	0.0636172	3.56284	0.000366863	0.00278956	ENSG00000072210	224
HADHA	3067.18	0.113976	0.0409327	2.78447	0.00536153	0.026552	ENSG00000084754	3030
ALDH2	428.485	0.370376	0.0969001	3.82225	0.000132242	0.00115796	ENSG00000111275	217
GAD1	938.066	0.214085	0.0646636	3.31075	0.000930458	0.00606764	ENSG00000128683	2571
ABAT	671.386	1.20625	0.0792998	15.2113	2.97596e-52	1.97058e-49	ENSG00000183044	18

## Sheet: Retinol Metabolism - Retinol_Ge
Retinol_GeneList
	baseMean	log2FoldChange	lfcSE	stat	pvalue	padj	ENSEMBL	ENTREZID
RDH11	1127.45	-0.358979	0.060116	-5.97143	2.35181e-09	5.62029e-08	ENSG00000072042	51109
CYP26A1	10.7653	-1.96475	0.614005	-3.19989	0.0013748	0.00845522	ENSG00000095596	1592
ALDH1A2	130.8	-2.26498	0.181478	-12.4807	9.51021e-36	2.96346e-33	ENSG00000128918	8854
DHRS4	193.843	-0.413605	0.141393	-2.92522	0.00344215	0.0184682	ENSG00000157326	10901
ALDH1A1	3.73638	-4.52177	1.45461	-3.10857	0.00187992	0.011061	ENSG00000165092	216
UGT1A4	13.0544	-1.47498	0.542557	-2.71857	0.00655651	0.0312995	ENSG00000244474	54657

## Sheet: Amino Sugar And Nucleotide Suga
Sugar_GeneList
	baseMean	log2FoldChange	lfcSE	stat	pvalue	padj	ENSEMBL	ENTREZID
PGM3	911.551	0.27298	0.0659958	4.13632	3.52923e-05	0.000362785	ENSG00000013375	5238
GNPNAT1	1414.3	0.184839	0.0565786	3.26693	0.0010872	0.00695005	ENSG00000100522	64841
GPI	11613	0.145897	0.0307111	4.75062	2.02795e-06	2.84199e-05	ENSG00000105220	2821
UGDH	1220.46	0.380893	0.0590536	6.44996	1.11877e-10	3.27429e-09	ENSG00000109814	7358
UXS1	1030.95	0.293605	0.064256	4.56931	4.89343e-06	6.27654e-05	ENSG00000115652	80146
NAGK	619.86	0.362943	0.08359	4.34194	1.4123e-05	0.000160317	ENSG00000124357	55577
HK1	2487.31	0.159541	0.0422296	3.77794	0.000158129	0.00135107	ENSG00000156515	3098
HK2	2229.32	0.269294	0.0439274	6.13043	8.76401e-10	2.2428e-08	ENSG00000159399	3099
GFPT1	1651.17	0.51953	0.0518269	10.0243	1.19148e-23	1.50277e-21	ENSG00000198380	2673

## Sheet: Fatty Acid Metabolism - Fatty_G
Fatty_GeneList
	baseMean	log2FoldChange	lfcSE	stat	pvalue	padj	ENSEMBL	ENTREZID
ACSL4	2970.67	0.340272	0.0417747	8.14541	3.7801e-16	2.52409e-14	ENSG00000068366	2182
ALDH3A2	950.744	0.226658	0.0636172	3.56284	0.000366863	0.00278956	ENSG00000072210	224
ACADVL	5309.12	0.222962	0.0341664	6.52579	6.76443e-11	2.03599e-09	ENSG00000072778	37
ACAT1	1343.4	0.15405	0.055606	2.77039	0.005599	0.0275222	ENSG00000075239	38
HADHA	3067.18	0.113976	0.0409327	2.78447	0.00536153	0.026552	ENSG00000084754	3030
CPT1A	1371.4	0.452215	0.0647103	6.98831	2.78221e-12	1.01178e-10	ENSG00000110090	1374
ALDH2	428.485	0.370376	0.0969001	3.82225	0.000132242	0.00115796	ENSG00000111275	217
ACSL1	1624.08	0.16132	0.0534132	3.02024	0.00252576	0.0142389	ENSG00000151726	2180
ACSL6	614.158	0.315501	0.0777616	4.05728	4.96472e-05	0.000486133	ENSG00000164398	23305
ACSL5	261.776	1.08614	0.125909	8.6264	6.33114e-18	4.93208e-16	ENSG00000197142	51703
