# Supplementary material for: IRS2 as a driver of brain metastasis in colorectal cancer: A potential target for novel therapeutic strategies
Source: Neuro Oncol. 2025 Jan 31;27(7):1729–45. doi: 10.1093/neuonc/noaf028 (PMC12417839; doi:10.1093/neuonc/noaf028)
Supplement: noaf028_suppl_Supplementary_Table_S12 [file noaf028_suppl_supplementary_table_s12.xlsx]

## Sheet: de_genes
ensembl_gene_id	baseMean	log2FoldChange	lfcSE	stat	pvalue	padj	entrezgene_id	hgnc_symbol
ENSG00000262246	87.7773	10.1293	1.24645	8.12653	4.41762e-16	3.03855e-14	79585	CORO7
ENSG00000253797	50.4401	9.33106	1.24329	7.50514	6.13609e-14	3.43699e-12	9724	UTP14C
ENSG00000164252	25.8805	8.36838	1.33023	6.29091	3.15607e-10	1.09282e-08	55109	AGGF1
ENSG00000135333	290.286	5.1084	0.248733	20.5377	9.92009e-94	2.63378e-90	2045	EPHA7
ENSG00000234343	108.389	4.97904	1.60602	3.10025	0.0019336	0.0126509	4758	NEU1
ENSG00000077274	121.98	4.62288	0.354241	13.0501	6.34463e-39	2.10562e-36	827	CAPN6
ENSG00000218336	189.698	4.18679	0.258785	16.1787	7.13215e-59	5.56937e-56	55714	TENM3
ENSG00000146166	21.8871	4.06348	0.809218	5.02149	5.12735e-07	1.02818e-05	51557	LGSN
ENSG00000134533	22.5898	3.71378	0.902893	4.1132	3.90213e-05	0.000474013	85004	RERG
ENSG00000140839	57.9581	3.3036	0.504138	6.55296	5.64082e-11	2.14561e-09	497190	CLEC18B
ENSG00000168702	135.717	3.19063	0.286855	11.1228	9.71822e-29	1.74337e-26	53353	LRP1B
ENSG00000171124	26.1798	2.91357	1.04522	2.78752	0.00531132	0.0284995	2525	FUT3
ENSG00000122691	28.0505	2.88881	0.608894	4.74435	2.09173e-06	3.6062e-05	7291	TWIST1
ENSG00000136531	38.1456	2.84511	0.475177	5.98748	2.13116e-09	6.56681e-08	6326	SCN2A
ENSG00000134986	51.4245	2.83689	0.42649	6.65172	2.89695e-11	1.15834e-09	9315	NREP
ENSG00000230043	29.652	2.7453	0.936974	2.92996	0.00339006	0.0197991	NA	TMSB4XP6
ENSG00000116833	133.005	2.69243	0.25469	10.5714	4.04436e-26	5.83575e-24	2494	NR5A2
ENSG00000072182	26.867	2.62642	0.640266	4.10207	4.09465e-05	0.000493253	55515	ASIC4
ENSG00000198862	49.7126	2.61951	0.725137	3.61244	0.00030333	0.00270248	26046	LTN1
ENSG00000107742	32.2584	2.57981	0.487568	5.29119	1.21526e-07	2.76877e-06	9806	SPOCK2
ENSG00000277033	95.4031	2.45013	0.343241	7.13821	9.45568e-13	4.483e-11	146712	B3GNTL1
ENSG00000167656	67.5419	2.44472	0.341157	7.16594	7.72519e-13	3.72916e-11	8581	LY6D
ENSG00000284308	40.8631	2.42622	0.447445	5.4224	5.88032e-08	1.4193e-06	388963	C2orf81
ENSG00000161955	38.2158	2.40393	0.79514	3.02328	0.00250047	0.015562	8741	TNFSF13
ENSG00000213937	24.083	2.26811	0.627159	3.61648	0.000298632	0.00267139	9080	CLDN9
ENSG00000159640	65.4656	2.22927	0.53647	4.15544	3.24663e-05	0.000403171	1636	ACE
ENSG00000261949	241.73	2.17521	0.193013	11.2698	1.85061e-29	3.83857e-27	100507003	GFY
ENSG00000089472	63.8253	2.15433	0.501897	4.29238	1.7677e-05	0.000238236	9843	HEPH
ENSG00000168209	1493.42	2.05696	0.110989	18.533	1.11819e-76	1.34945e-73	54541	DDIT4
ENSG00000234078	84.4031	2.03492	0.723194	2.8138	0.00489597	0.0267685	780	DDR1
ENSG00000134769	103.227	2.00275	0.305265	6.56069	5.35591e-11	2.04898e-09	1837	DTNA
ENSG00000167964	94.8462	1.95024	0.39995	4.87621	1.08146e-06	1.9995e-05	25837	RAB26
ENSG00000152661	36.0652	1.94297	0.49599	3.91736	8.95226e-05	0.000963057	2697	GJA1
ENSG00000167754	37.5369	1.92678	0.45995	4.18912	2.80042e-05	0.00035338	25818	KLK5
ENSG00000118197	25.2934	1.87395	0.639499	2.93034	0.00338591	0.0197921	83479	DDX59
ENSG00000157657	83.6102	1.87262	0.67595	2.77035	0.00559955	0.0296743	114991	ZNF618
ENSG00000171951	1379.16	1.86393	0.0916015	20.3483	4.80965e-92	1.06413e-88	7857	SCG2
ENSG00000075213	618.043	1.86223	0.122501	15.2018	3.44219e-52	2.07705e-49	10371	SEMA3A
ENSG00000137673	30.5594	1.85962	0.533294	3.48705	0.000488377	0.00405708	4316	MMP7
ENSG00000223494	291.964	1.82801	0.458807	3.98428	6.76854e-05	0.000754428	57176	VARS2
ENSG00000188404	64.5693	1.79319	0.319635	5.61012	2.02186e-08	5.38959e-07	6402	SELL
ENSG00000281123	33.4831	1.78974	0.618683	2.89281	0.00381807	0.0218187	8857	FCGBP
ENSG00000117472	275.861	1.71634	0.207237	8.28198	1.21147e-16	8.78815e-15	10103	TSPAN1
ENSG00000262152	20.5206	1.70777	0.640045	2.6682	0.00762593	0.0380179	283875	GREP1
ENSG00000176595	62.2424	1.70407	0.667973	2.55111	0.0107381	0.0492054	9920	KBTBD11
ENSG00000107159	32.1503	1.69386	0.58231	2.90887	0.00362741	0.0209456	768	CA9
ENSG00000204710	21.6162	1.69116	0.645259	2.6209	0.00876969	0.0422109	387778	SPDYC
ENSG00000250722	101.673	1.68263	0.263904	6.3759	1.81895e-10	6.52389e-09	6414	SELENOP
ENSG00000244270	81.1231	1.6747	0.295265	5.67185	1.4126e-08	3.86645e-07	NA	RPL32P29
ENSG00000147862	109.712	1.66391	0.259151	6.42061	1.35732e-10	4.93657e-09	4781	NFIB
ENSG00000160781	108.725	1.6118	0.265301	6.07535	1.23719e-09	3.91736e-08	79957	PAQR6
ENSG00000121552	41.5402	1.60653	0.485327	3.3102	0.000932285	0.0069181	1475	CSTA
ENSG00000230514	22.6579	1.6028	0.535653	2.99223	0.00276944	0.0168335	177	AGER
ENSG00000172164	104.391	1.58829	0.277339	5.72687	1.02303e-08	2.85909e-07	6641	SNTB1
ENSG00000151690	273.582	1.57092	0.453148	3.46668	0.00052692	0.00432583	54842	MFSD6
ENSG00000196154	3471.4	1.56564	0.0929467	16.8444	1.15247e-63	1.01994e-60	6275	S100A4
ENSG00000176204	35.2591	1.56399	0.467605	3.34468	0.00082379	0.00625261	80059	LRRTM4
ENSG00000171992	172.017	1.56318	0.237286	6.58775	4.46534e-11	1.73834e-09	11346	SYNPO
ENSG00000105808	73.5753	1.56196	0.517145	3.02035	0.00252481	0.0156732	10156	RASA4
ENSG00000053108	65.6239	1.52778	0.581126	2.629	0.00856359	0.04152	23105	FSTL4
ENSG00000187957	196.735	1.52765	0.185919	8.21678	2.09048e-16	1.492e-14	92737	DNER
ENSG00000275331	31.4557	1.52689	0.59219	2.57838	0.00992635	0.0464291	368	ABCC6
ENSG00000243509	170.619	1.52269	0.220637	6.90135	5.15118e-12	2.2347e-10	8771	TNFRSF6B
ENSG00000002726	21.5554	1.52023	0.572855	2.65377	0.00795977	0.0393395	26	AOC1
ENSG00000197558	22.7119	1.52016	0.580371	2.6193	0.00881115	0.042349	NA	SSPOP
ENSG00000144455	120.116	1.50172	0.291406	5.15335	2.55872e-07	5.54111e-06	285362	SUMF1
ENSG00000204366	71.5479	1.49347	0.563269	2.65144	0.00801504	0.039497	221527	ZBTB12
ENSG00000124429	39.2523	1.4809	0.464224	3.19005	0.0014225	0.00992312	79983	POF1B
ENSG00000213931	673.179	1.45947	0.103508	14.1001	3.79284e-45	1.62419e-42	3046	HBE1
ENSG00000104967	113.052	1.44213	0.277515	5.19657	2.02998e-07	4.48385e-06	4858	NOVA2
ENSG00000132470	9823.46	1.43732	0.0431881	33.2805	7.39152e-243	9.81224e-239	3691	ITGB4
ENSG00000132535	324.494	1.41975	0.18945	7.49405	6.67797e-14	3.72479e-12	1742	DLG4
ENSG00000278728	91.1925	1.41926	0.330468	4.29472	1.74917e-05	0.000236218	26047	CNTNAP2
ENSG00000189433	29.0132	1.4175	0.509022	2.78475	0.00535686	0.0286678	127534	GJB4
ENSG00000225950	26.8128	1.41688	0.549671	2.5777	0.00994615	0.0464585	4909	NTF4
ENSG00000181513	67.6831	1.38836	0.348615	3.9825	6.81934e-05	0.000758816	79777	ACBD4
ENSG00000115844	199.83	1.38361	0.25037	5.52626	3.27131e-08	8.35127e-07	1746	DLX2
ENSG00000156298	85.2908	1.3702	0.344001	3.98314	6.80118e-05	0.00075743	7102	TSPAN7
ENSG00000165125	27.3469	1.35105	0.489393	2.76067	0.00576826	0.0304105	55503	TRPV6
ENSG00000084628	35.3932	1.3473	0.423947	3.17798	0.00148304	0.0102471	79570	NKAIN1
ENSG00000197168	76.612	1.33094	0.365325	3.64318	0.000269289	0.0024586	341676	NEK5
ENSG00000104213	30.0313	1.32829	0.512542	2.59157	0.00955391	0.0450544	5157	PDGFRL
ENSG00000054277	44.365	1.32808	0.436973	3.03926	0.00237157	0.0149348	23596	OPN3
ENSG00000260428	44.7251	1.32217	0.443229	2.98304	0.002854	0.017292	642658	SCX
ENSG00000132003	90.1264	1.31741	0.309727	4.25345	2.10501e-05	0.000277916	65249	ZSWIM4
ENSG00000089356	163.444	1.31627	0.304653	4.32056	1.55631e-05	0.00021299	5349	FXYD3
ENSG00000248712	38.6868	1.29271	0.502503	2.57254	0.0100955	0.0469742	283152	DRC12
ENSG00000235259	65.1287	1.28747	0.49152	2.61936	0.00880953	0.042349	89870	TRIM15
ENSG00000153292	723.895	1.28025	0.105407	12.1457	6.04561e-34	1.57364e-31	266977	ADGRF1
ENSG00000165272	308.009	1.27924	0.155842	8.20856	2.23857e-16	1.58915e-14	360	AQP3
ENSG00000172318	43.2928	1.27831	0.453422	2.81925	0.00481366	0.0264055	8708	B3GALT1
ENSG00000186352	41.4726	1.27164	0.398854	3.18824	0.0014314	0.00995904	353322	ANKRD37
ENSG00000130701	34.863	1.26866	0.455583	2.7847	0.0053578	0.0286678	140893	RBBP8NL
ENSG00000128564	427.625	1.26312	0.150321	8.40283	4.35859e-17	3.32531e-15	7425	VGF
ENSG00000114268	395.38	1.25988	0.180314	6.9871	2.80618e-12	1.25428e-10	5210	PFKFB4
ENSG00000279012	50.3609	1.25951	0.400903	3.14169	0.00167977	0.0113078	79345	OR51B2
ENSG00000282830	61.0582	1.24947	0.353459	3.53496	0.000407832	0.00347942	794	CALB2
ENSG00000240204	73.8065	1.24417	0.320738	3.87908	0.000104852	0.00110382	100287482	SMKR1
ENSG00000143847	101.423	1.24284	0.303589	4.09383	4.24302e-05	0.000509278	8497	PPFIA4
ENSG00000169499	366.286	1.23997	0.160603	7.72069	1.15698e-14	7.07782e-13	59339	PLEKHA2
ENSG00000163995	46.9386	1.23671	0.376867	3.28156	0.00103236	0.00758418	84448	ABLIM2
ENSG00000104765	793.913	1.23517	0.139985	8.82363	1.1081e-18	9.87254e-17	665	BNIP3L
ENSG00000136051	235.896	1.22528	0.428779	2.8576	0.00426852	0.0238597	23325	WASHC4
ENSG00000248383	57.0392	1.22301	0.416902	2.93358	0.00335082	0.019624	56135	PCDHAC1
ENSG00000175879	74.2713	1.22266	0.29679	4.1196	3.7953e-05	0.00046265	3234	HOXD8
ENSG00000205795	35.7902	1.22025	0.414319	2.94519	0.00322752	0.0191018	192668	CYS1
ENSG00000125246	105.56	1.21233	0.255055	4.75321	2.00217e-06	3.46982e-05	171425	CLYBL
ENSG00000169035	376.65	1.20555	0.156344	7.71093	1.24906e-14	7.57136e-13	5650	KLK7
ENSG00000111077	385.548	1.20034	0.257375	4.6638	3.10429e-06	5.18357e-05	23371	TNS2
ENSG00000167772	152.647	1.19827	0.241057	4.97089	6.66446e-07	1.28814e-05	51129	ANGPTL4
ENSG00000275482	147.773	1.19183	0.308984	3.85725	0.000114668	0.00118738	2051	EPHB6
ENSG00000171843	247.135	1.18902	0.210372	5.65197	1.58623e-08	4.29738e-07	4300	MLLT3
ENSG00000137501	556.365	1.18816	0.152309	7.80098	6.14299e-15	3.84661e-13	54843	SYTL2
ENSG00000180155	78.6095	1.18255	0.309291	3.82343	0.000131607	0.00133148	66004	LYNX1
ENSG00000119922	53.7916	1.18254	0.367679	3.21622	0.0012989	0.00921522	3433	IFIT2
ENSG00000143412	62.6865	1.17042	0.347205	3.37097	0.000749049	0.00577782	8416	ANXA9
ENSG00000120049	73.56	1.16758	0.346887	3.36587	0.000763028	0.005872	30819	KCNIP2
ENSG00000167183	33.0112	1.16463	0.452878	2.57162	0.0101223	0.0470494	79170	PRR15L
ENSG00000069020	54.8758	1.16404	0.391493	2.97335	0.00294573	0.0177076	375449	MAST4
ENSG00000198157	278.246	1.16323	0.151141	7.69635	1.40005e-14	8.44804e-13	79366	HMGN5
ENSG00000229253	87.4382	1.1604	0.437419	2.65283	0.0079819	0.0394196	9278	ZBTB22
ENSG00000260456	68.5062	1.16021	0.395439	2.93397	0.00334662	0.0196143	100506581	C16orf95
ENSG00000132563	80.023	1.15967	0.300628	3.8575	0.000114552	0.0011871	51308	REEP2
ENSG00000276130	139.01	1.15786	0.417158	2.7756	0.00551001	0.0292659	5002	SLC22A18
ENSG00000136383	64.3026	1.15745	0.34946	3.31211	0.000925965	0.00688638	57538	ALPK3
ENSG00000150593	413.878	1.15561	0.144528	7.99571	1.28829e-15	8.38336e-14	27250	PDCD4
ENSG00000124191	755.248	1.15323	0.103066	11.1892	4.60587e-29	8.73469e-27	84969	TOX2
ENSG00000110841	835.288	1.1459	0.206398	5.55191	2.8256e-08	7.32615e-07	8496	PPFIBP1
ENSG00000281406	82.0365	1.14103	0.287003	3.97568	7.01779e-05	0.00077894	101669762	BLACAT1
ENSG00000108846	391.182	1.14073	0.146722	7.77472	7.56173e-15	4.69075e-13	8714	ABCC3
ENSG00000132026	213.035	1.1373	0.186202	6.10789	1.00959e-09	3.26886e-08	83546	RTBDN
ENSG00000115414	173.379	1.13637	0.222939	5.09722	3.44673e-07	7.25124e-06	2335	FN1
ENSG00000169403	151.198	1.13226	0.212061	5.33932	9.32942e-08	2.16897e-06	5724	PTAFR
ENSG00000182324	39.8031	1.12192	0.424345	2.6439	0.00819576	0.0401175	3770	KCNJ14
ENSG00000182372	287.716	1.11986	0.419253	2.67108	0.00756083	0.0377331	2055	CLN8
ENSG00000055208	543.831	1.11747	0.300084	3.72387	0.000196196	0.00187556	23118	TAB2
ENSG00000144355	107.623	1.10493	0.268398	4.11675	3.84261e-05	0.000467558	1745	DLX1
ENSG00000091844	77.9997	1.10377	0.30353	3.63643	0.000276444	0.00251012	26575	RGS17
ENSG00000170915	82.4337	1.10241	0.291404	3.78311	0.000154881	0.00153094	85315	PAQR8
ENSG00000154310	1667.41	1.09945	0.098096	11.2079	3.72846e-29	7.27872e-27	23043	TNIK
ENSG00000122861	936.302	1.09678	0.0951829	11.5229	1.01133e-30	2.31472e-28	5328	PLAU
ENSG00000134107	593.415	1.08913	0.128677	8.46401	2.58341e-17	2.02928e-15	8553	BHLHE40
ENSG00000162009	202.366	1.08632	0.185816	5.84621	5.02913e-09	1.48359e-07	6755	SSTR5
ENSG00000146278	416.718	1.08454	0.134429	8.06777	7.1592e-16	4.7758e-14	10957	PNRC1
ENSG00000130517	48.536	1.08349	0.422185	2.5664	0.0102761	0.0475478	54858	PGPEP1
ENSG00000187634	186.923	1.07935	0.182575	5.91184	3.38298e-09	1.02532e-07	148398	SAMD11
ENSG00000021355	608.517	1.07705	0.112784	9.54964	1.30153e-21	1.50242e-19	1992	SERPINB1
ENSG00000149212	128.366	1.07519	0.235069	4.57395	4.78622e-06	7.59105e-05	143686	SESN3
ENSG00000018236	67.1314	1.07137	0.316695	3.38297	0.000717053	0.00556985	1272	CNTN1
ENSG00000049239	286.424	1.07051	0.162816	6.57499	4.86569e-11	1.88315e-09	9563	H6PD
ENSG00000129566	217.699	1.06928	0.312169	3.42532	0.000614069	0.00492416	7011	TEP1
ENSG00000012171	437.031	1.06551	0.160917	6.6215	3.55561e-11	1.40062e-09	7869	SEMA3B
ENSG00000135622	254.187	1.065	0.309778	3.43795	0.000586142	0.00473299	10505	SEMA4F
ENSG00000066248	123.379	1.05913	0.264674	4.00164	6.29043e-05	0.000706476	25791	NGEF
ENSG00000164850	65.5368	1.05215	0.379643	2.77142	0.00558116	0.0296004	2852	GPER1
ENSG00000198203	55.2704	1.05122	0.365432	2.87665	0.00401922	0.0226995	6819	SULT1C2
ENSG00000181444	91.6934	1.04804	0.305997	3.42499	0.000614825	0.00492416	168544	ZNF467
ENSG00000186480	651.061	1.04723	0.12806	8.17762	2.89495e-16	2.02266e-14	3638	INSIG1
ENSG00000196408	84.261	1.04568	0.313323	3.33738	0.000845736	0.00639724	124056	NOXO1
ENSG00000143217	109.043	1.04399	0.283107	3.68761	0.000226367	0.00212069	81607	NECTIN4
ENSG00000105289	594.136	1.04281	0.121512	8.58196	9.32725e-18	7.69064e-16	27134	TJP3
ENSG00000168874	53.5756	1.04048	0.354367	2.93617	0.00332289	0.0195346	84913	ATOH8
ENSG00000134013	274.008	1.03464	0.186169	5.55751	2.7365e-08	7.118e-07	4017	LOXL2
ENSG00000183682	76.4753	1.03463	0.290619	3.56009	0.000370725	0.00321029	353500	BMP8A
ENSG00000137834	122.621	1.03154	0.31786	3.24526	0.00117344	0.00846598	4091	SMAD6
ENSG00000153558	135.503	1.03077	0.315126	3.27098	0.00107176	0.00783456	25827	FBXL2
ENSG00000137076	107.576	1.02883	0.365322	2.81624	0.00485901	0.0265883	7094	TLN1
ENSG00000166436	249.753	1.0286	0.319866	3.21573	0.00130113	0.00921691	9866	TRIM66
ENSG00000156869	479.353	1.02838	0.119315	8.61898	6.75545e-18	5.71201e-16	391059	FRRS1
ENSG00000164056	49.9472	1.02837	0.377128	2.72685	0.00639426	0.0331578	10252	SPRY1
ENSG00000128342	920.391	1.02352	0.092744	11.0359	2.56357e-28	4.47781e-26	3976	LIF
ENSG00000186868	199.336	1.0118	0.226395	4.46916	7.85262e-06	0.000117128	4137	MAPT
ENSG00000152256	244.58	1.01173	0.20236	4.99968	5.74264e-07	1.13443e-05	5163	PDK1
ENSG00000130158	313.194	1.01057	0.220418	4.58477	4.54478e-06	7.26891e-05	57572	DOCK6
ENSG00000117016	283.043	1.01016	0.165787	6.09313	1.10721e-09	3.56752e-08	9783	RIMS3
ENSG00000175662	599.149	1.00943	0.131437	7.67996	1.59133e-14	9.47306e-13	146691	TOM1L2
ENSG00000186577	127.576	1.00551	0.264084	3.80753	0.000140363	0.0014084	221491	SMIM29
ENSG00000237172	92.5523	1.00511	0.282058	3.56347	0.000365983	0.00317415	84752	B3GNT9
ENSG00000174950	60.2493	1.0033	0.351884	2.85121	0.00435533	0.0242928	388611	CD164L2
ENSG00000175063	2610.18	-1.00333	0.0766733	-13.0857	3.97301e-39	1.35235e-36	11065	UBE2C
ENSG00000078618	1187.51	-1.00632	0.194999	-5.16064	2.46106e-07	5.35059e-06	4898	NRDC
ENSG00000096717	330.987	-1.00743	0.360924	-2.79126	0.00525027	0.02827	23411	SIRT1
ENSG00000175634	268.239	-1.0087	0.190655	-5.2907	1.2185e-07	2.76979e-06	6199	RPS6KB2
ENSG00000205420	104.522	-1.01346	0.266332	-3.80527	0.000141651	0.00141918	3853	KRT6A
ENSG00000178773	825.2	-1.02596	0.121651	-8.43367	3.35002e-17	2.60067e-15	27132	CPNE7
ENSG00000163817	78.8608	-1.02598	0.369844	-2.7741	0.00553539	0.0293811	54716	SLC6A20
ENSG00000087586	2431.04	-1.02974	0.0643166	-16.0106	1.07845e-57	7.53494e-55	6790	AURKA
ENSG00000123485	1977.69	-1.03739	0.0698201	-14.8581	6.1641e-50	3.40952e-47	55355	HJURP
ENSG00000152818	596.343	-1.03919	0.141141	-7.36284	1.8004e-13	9.48423e-12	7402	UTRN
ENSG00000057657	52.8841	-1.04534	0.396544	-2.63612	0.00838591	0.0408167	639	PRDM1
ENSG00000140694	147.226	-1.0574	0.282922	-3.73742	0.000185918	0.00179105	5073	PARN
ENSG00000109321	3192.81	-1.06237	0.0606711	-17.5103	1.19628e-68	1.13433e-65	374	AREG
ENSG00000160199	114.376	-1.07059	0.285051	-3.7558	0.00017279	0.00168167	5316	PKNOX1
ENSG00000177879	1138.91	-1.08364	0.419366	-2.58401	0.0097659	0.0458748	1176	AP3S1
ENSG00000101447	2362.87	-1.08464	0.0603708	-17.9662	3.58137e-72	3.96189e-69	81610	FAM83D
ENSG00000198298	131.818	-1.08464	0.240476	-4.51038	6.47116e-06	9.85146e-05	220992	ZNF485
ENSG00000134222	978.866	-1.08605	0.10131	-10.7201	8.19523e-27	1.2799e-24	84722	PSRC1
ENSG00000135451	2329.3	-1.08619	0.0609138	-17.8317	4.0128e-71	4.09768e-68	10024	TROAP
ENSG00000100479	164.858	-1.09328	0.362835	-3.01317	0.00258538	0.0159781	5427	POLE2
ENSG00000140451	602.494	-1.09445	0.126496	-8.65205	5.05804e-18	4.3601e-16	80119	PIF1
ENSG00000109511	659.667	-1.10192	0.116555	-9.45403	3.26022e-21	3.63692e-19	11199	ANXA10
ENSG00000188611	63.6883	-1.10648	0.35882	-3.08365	0.00204481	0.0132867	56624	ASAH2
ENSG00000182459	119.313	-1.12218	0.249764	-4.49298	7.02318e-06	0.000105918	400629	TEX19
ENSG00000114631	83.2174	-1.12846	0.301523	-3.74255	0.000182164	0.00175999	50512	PODXL2
ENSG00000203727	421.025	-1.13216	0.156307	-7.24318	4.38285e-13	2.19556e-11	389432	SAMD5
ENSG00000290418	1404.59	-1.13577	0.086086	-13.1935	9.5683e-40	3.43295e-37	387590	TPTEP1
ENSG00000178440	137.519	-1.1393	0.427225	-2.66675	0.00765877	0.0381073	NA	TIMM23B-AGAP6
ENSG00000075702	999.356	-1.14527	0.103553	-11.0597	1.96648e-28	3.48067e-26	284403	WDR62
ENSG00000187837	134.216	-1.16252	0.219175	-5.30409	1.13236e-07	2.60107e-06	3006	H1-2
ENSG00000169136	885.887	-1.16417	0.104182	-11.1744	5.44286e-29	1.01766e-26	22809	ATF5
ENSG00000120694	8699.59	-1.16582	0.0403612	-28.8847	1.85912e-183	1.23399e-179	10808	HSPH1
ENSG00000105136	41.3452	-1.16766	0.405404	-2.88023	0.00397379	0.0225148	79744	ZNF419
ENSG00000162572	52.5841	-1.17228	0.424487	-2.76163	0.0057514	0.0303337	6339	SCNN1D
ENSG00000100473	268.976	-1.17375	0.223429	-5.25335	1.49353e-07	3.3491e-06	1690	COCH
ENSG00000137804	2063.7	-1.19095	0.410692	-2.89986	0.00373331	0.0214637	51203	NUSAP1
ENSG00000105855	95.499	-1.19167	0.270617	-4.40352	1.06509e-05	0.00015135	3696	ITGB8
ENSG00000159461	344.226	-1.19458	0.428692	-2.78657	0.00532692	0.0285371	267	AMFR
ENSG00000170689	306.282	-1.20245	0.157473	-7.63592	2.24212e-14	1.317e-12	3219	HOXB9
ENSG00000081181	202.446	-1.20592	0.210072	-5.74049	9.44029e-09	2.66072e-07	384	ARG2
ENSG00000136828	58.4781	-1.20724	0.422672	-2.85622	0.00428725	0.0239433	9649	RALGPS1
ENSG00000122140	324.177	-1.21997	0.373741	-3.2642	0.00109772	0.00798916	51116	MRPS2
ENSG00000123505	1563.06	-1.2208	0.45052	-2.70977	0.00673304	0.0344436	262	AMD1
ENSG00000129195	269.764	-1.25691	0.22614	-5.5581	2.72723e-08	7.11277e-07	54478	PIMREG
ENSG00000100867	78.8657	-1.26968	0.293141	-4.33131	1.48224e-05	0.000204328	10202	DHRS2
ENSG00000232024	158.249	-1.29015	0.388003	-3.32511	0.000883825	0.00662822	NA	LSM12P1
ENSG00000183506	115.964	-1.29035	0.470523	-2.74238	0.00609962	0.0319166	NA	PI4KAP2
ENSG00000285272	52.8289	-1.2955	0.384437	-3.36988	0.000752016	0.00579061	340393	TMEM249
ENSG00000165617	33.5082	-1.29724	0.494014	-2.62591	0.00864187	0.0417927	51339	DACT1
ENSG00000111665	1241.16	-1.30267	0.0989642	-13.1631	1.43151e-39	5.00088e-37	83461	CDCA3
ENSG00000165637	1947.69	-1.31688	0.187903	-7.0083	2.4124e-12	1.08927e-10	7417	VDAC2
ENSG00000177707	2301.94	-1.32052	0.0960032	-13.7549	4.75731e-43	1.85745e-40	25945	NECTIN3
ENSG00000282725	143.458	-1.33214	0.344295	-3.86919	0.000109198	0.0011395	79585	CORO7
ENSG00000117525	53.1652	-1.36452	0.516969	-2.63947	0.00830368	0.0405287	2152	F3
ENSG00000234370	34.8923	-1.36845	0.487205	-2.80877	0.00497308	0.0270564	2968	GTF2H4
ENSG00000099250	60.3708	-1.38416	0.390035	-3.5488	0.000386991	0.00332081	8829	NRP1
ENSG00000108511	380.569	-1.38557	0.178285	-7.77167	7.74579e-15	4.78258e-13	3216	HOXB6
ENSG00000148680	501.142	-1.39612	0.190729	-7.3199	2.4815e-13	1.27189e-11	3363	HTR7
ENSG00000176697	1100.43	-1.43526	0.0942099	-15.2347	2.08027e-52	1.31503e-49	627	BDNF
ENSG00000214960	82.5064	-1.44306	0.343022	-4.20691	2.58885e-05	0.000330452	729920	CRPPA
ENSG00000120075	243.329	-1.49975	0.185911	-8.06704	7.20233e-16	4.78054e-14	3215	HOXB5
ENSG00000140284	56.0108	-1.5433	0.488603	-3.15861	0.00158525	0.0107588	11001	SLC27A2
ENSG00000268043	101.284	-1.54785	0.529004	-2.92598	0.00343373	0.0200012	149013	NBPF12
ENSG00000268223	352.605	-1.58454	0.185195	-8.55609	1.16761e-17	9.56794e-16	644100	ARL14EPL
ENSG00000288859	64.674	-1.58681	0.350094	-4.53252	5.8285e-06	8.94489e-05	723790	H2AC19
ENSG00000130159	407.899	-1.63751	0.278581	-5.87803	4.15182e-09	1.23855e-07	51295	ECSIT
ENSG00000244444	133.71	-1.67105	0.392682	-4.25548	2.08601e-05	0.000276089	80864	EGFL8
ENSG00000183778	43.4017	-1.69656	0.455023	-3.72851	0.000192616	0.00184487	10317	B3GALT5
ENSG00000128833	55.832	-1.71448	0.409242	-4.18942	2.79672e-05	0.000353249	55930	MYO5C
ENSG00000160505	31.4605	-1.73079	0.636109	-2.72091	0.00651032	0.033576	147945	NLRP4
ENSG00000198542	21.4011	-1.8181	0.692028	-2.6272	0.00860908	0.0416645	9358	ITGBL1
ENSG00000204371	113.578	-1.83306	0.672488	-2.72579	0.0064147	0.0332248	10919	EHMT2
ENSG00000113905	39.9955	-1.87352	0.53009	-3.53435	0.000408781	0.00348303	3273	HRG
ENSG00000162735	300.512	-1.96246	0.339818	-5.77504	7.69351e-09	2.18697e-07	5824	PEX19
ENSG00000116741	455.25	-1.97394	0.137122	-14.3955	5.52236e-47	2.71516e-44	5997	RGS2
ENSG00000170396	65.3594	-1.97628	0.362598	-5.45031	5.02813e-08	1.23152e-06	91752	ZNF804A
ENSG00000140297	64.9242	-1.98047	0.38621	-5.12796	2.92901e-07	6.25121e-06	9245	GCNT3
ENSG00000105383	115.503	-2.00418	0.267539	-7.49116	6.82698e-14	3.79197e-12	945	CD33
ENSG00000276111	87.6887	-2.15758	0.647624	-3.33154	0.000863678	0.00651069	10806	SDCCAG8
ENSG00000120093	134.733	-2.1622	0.240634	-8.9854	2.57794e-19	2.41001e-17	3213	HOXB3
ENSG00000090339	117.8	-2.27388	0.269829	-8.42712	3.54269e-17	2.73426e-15	3383	ICAM1
ENSG00000164483	75.7747	-2.29336	0.416432	-5.50716	3.64659e-08	9.18567e-07	154075	SAMD3
ENSG00000121075	20.9665	-2.41539	0.643626	-3.75279	0.000174877	0.00169949	9496	TBX4
ENSG00000164484	709.757	-2.48745	0.110049	-22.603	4.04664e-113	1.79064e-109	114801	TMEM200A
ENSG00000138190	196.018	-2.54058	0.432515	-5.87396	4.25497e-09	1.26647e-07	54536	EXOC6
ENSG00000163071	30.4807	-2.54253	0.599715	-4.23956	2.2396e-05	0.000291763	132671	SPATA18
ENSG00000275410	66.5334	-2.5517	0.403581	-6.32265	2.57121e-10	8.9823e-09	6928	HNF1B
ENSG00000155657	23.1716	-2.61141	0.842314	-3.10028	0.00193339	0.0126509	7273	TTN
ENSG00000128510	92.2446	-2.64192	0.348506	-7.58072	3.4365e-14	1.99212e-12	51200	CPA4
ENSG00000183530	33.6824	-2.66614	0.890465	-2.9941	0.00275253	0.01678	253143	PRR14L
ENSG00000091879	65.7287	-2.6724	0.380862	-7.01671	2.27145e-12	1.02913e-10	285	ANGPT2
ENSG00000163694	73.1415	-2.71659	0.378411	-7.17893	7.02566e-13	3.42888e-11	54502	RBM47
ENSG00000125812	62.4527	-2.73473	0.968459	-2.8238	0.00474584	0.0260658	64412	GZF1
ENSG00000111245	44.3836	-3.20164	0.726398	-4.40756	1.04544e-05	0.000149355	4633	MYL2
ENSG00000262862	141.291	-3.35231	0.271856	-12.3312	6.15504e-35	1.70225e-32	730755	KRTAP2-3
ENSG00000015413	94.2192	-3.47235	0.358172	-9.69462	3.17814e-22	3.80088e-20	1800	DPEP1
ENSG00000120068	448.05	-3.51898	0.168584	-20.8738	9.26912e-97	3.07619e-93	3218	HOXB8
ENSG00000182742	172.78	-3.6149	0.311828	-11.5926	4.4933e-31	1.04647e-28	3214	HOXB4
ENSG00000177494	323.218	-3.84936	0.20654	-18.6373	1.60007e-77	2.18065e-74	79413	ZBED2
ENSG00000132294	391.43	-4.85884	1.27874	-3.7997	0.000144872	0.00144382	23167	EFR3A
ENSG00000008517	27.1387	-5.09009	0.886259	-5.74334	9.28286e-09	2.62192e-07	9235	IL32
