# Supplementary material for: IRS2 as a driver of brain metastasis in colorectal cancer: A potential target for novel therapeutic strategies
Source: Neuro Oncol. 2025 Jan 31;27(7):1729–45. doi: 10.1093/neuonc/noaf028 (PMC12417839; doi:10.1093/neuonc/noaf028)
Supplement: noaf028_suppl_Supplementary_Table_S13 [file noaf028_suppl_supplementary_table_s13.xlsx]

## Sheet: ora
	ID	Description	GeneRatio	BgRatio	pvalue	p.adjust	qvalue	geneID	Count
GO:0030198	GO:0030198	extracellular matrix organization	25/422	246/12213	1.35351e-06	0.00259062	0.00233873	ITGA3/COL9A3/SPOCK2/FN1/P4HA1/LRP1/SOX9/LOXL1/ITGB4/LOXL2/ETS1/DDR1/MMP7/HSPG2/ELF3/KLK5/KLK7/COL18A1/OLFML2A/COL4A5/NOXO1/CD47/COL4A6/DDR1/SCX	25
GO:0043062	GO:0043062	extracellular structure organization	25/422	246/12213	1.35351e-06	0.00259062	0.00233873	ITGA3/COL9A3/SPOCK2/FN1/P4HA1/LRP1/SOX9/LOXL1/ITGB4/LOXL2/ETS1/DDR1/MMP7/HSPG2/ELF3/KLK5/KLK7/COL18A1/OLFML2A/COL4A5/NOXO1/CD47/COL4A6/DDR1/SCX	25
GO:0038063	GO:0038063	collagen-activated tyrosine kinase receptor signaling pathway	5/422	11/12213	1.87076e-05	0.0198811	0.017948	DDR1/SYK/COL4A5/COL4A6/DDR1	5
GO:2000377	GO:2000377	regulation of reactive oxygen species metabolic process	16/422	138/12213	2.18237e-05	0.0198811	0.017948	PDK3/TRAP1/KLF2/RAC2/ASS1/EGFR/PINK1/SYK/INSR/MAPT/NOXA1/NOXO1/CD47/DDAH2/DDAH2/DDAH2	16
GO:0072593	GO:0072593	reactive oxygen species metabolic process	19/422	188/12213	2.73356e-05	0.0198811	0.017948	PDK3/TRAP1/KLF2/RAC2/ASS1/EGFR/PINK1/SYK/DDIT4/INSR/MAPT/NOXA1/NOXO1/HBG2/CD47/DDAH2/HBE1/DDAH2/DDAH2	19
GO:0038065	GO:0038065	collagen-activated signaling pathway	5/422	12/12213	3.11616e-05	0.0198811	0.017948	DDR1/SYK/COL4A5/COL4A6/DDR1	5
GO:0006525	GO:0006525	arginine metabolic process	5/422	13/12213	4.92041e-05	0.0243709	0.0220013	FAH/ASS1/DDAH2/DDAH2/DDAH2	5
GO:0060560	GO:0060560	developmental growth involved in morphogenesis	18/422	181/12213	5.48699e-05	0.0243709	0.0220013	SEMA3B/FSTL4/SEMA3A/MAP2/DPYSL2/SYT17/FN1/LRP1/SOX9/UNC13A/EPHA7/SEMA4F/DDR1/CRABP2/TIAM1/SPRY1/MAPT/DDR1	18
GO:0015872	GO:0015872	dopamine transport	6/422	21/12213	5.72984e-05	0.0243709	0.0220013	SYT17/RAB3A/PINK1/SLC29A4/SYT12/SNCG	6
GO:0051272	GO:0051272	positive regulation of cellular component movement	30/422	410/12213	8.8052e-05	0.0289337	0.0261204	CD99/ITGA3/SEMA3B/ADGRA2/SEMA3A/MAP2/SPOCK2/BCL6/FN1/TWIST1/PLAU/LRP1/SOX9/RAC2/ETS1/SEMA4F/GPNMB/IGF1R/GRB7/RHOB/EGFR/TIAM1/GPER1/RET/ATOH8/PTAFR/INSR/COL18A1/S100A14/AGER	30
GO:0014059	GO:0014059	regulation of dopamine secretion	5/422	15/12213	0.000108409	0.0289337	0.0261204	SYT17/RAB3A/PINK1/SYT12/SNCG	5
GO:0048588	GO:0048588	developmental cell growth	17/422	176/12213	0.000126123	0.0289337	0.0261204	SEMA3B/FSTL4/SEMA3A/MAP2/DPYSL2/SYT17/FN1/LRP1/SOX9/UNC13A/EPHA7/SEMA4F/DDR1/CRABP2/TIAM1/MAPT/DDR1	17
GO:0048589	GO:0048589	developmental growth	32/422	461/12213	0.000138088	0.0289337	0.0261204	SEMA3B/WWTR1/FSTL4/SEMA3A/MAP2/DPYSL2/SYT17/TNS2/FN1/MSX2/LRP1/SOX9/KLF2/UNC13A/GDF15/EPHA7/SEMA4F/CCN3/PIM1/DDR1/CRABP2/GSN/GJA1/TIAM1/SPRY1/KLK6/THBS3/INSR/PTCH1/MAPT/DDR1/EPPK1	32
GO:0010975	GO:0010975	regulation of neuron projection development	29/422	401/12213	0.000141333	0.0289337	0.0261204	ITGA3/SEMA3B/CNTN1/FSTL4/LZTS1/NGEF/SEMA3A/MAP2/DPYSL2/LGALS1/METRN/SYT17/FN1/FKBP1B/LRP1/UNC13A/ZSWIM4/DLG4/EPHA7/SEMA4F/CRABP2/TNIK/TIAM1/RET/KLK6/KREMEN1/MAPT/TENM3/SRCIN1	29
GO:0050770	GO:0050770	regulation of axonogenesis	15/422	145/12213	0.000146075	0.0289337	0.0261204	SEMA3B/FSTL4/SEMA3A/MAP2/DPYSL2/METRN/FN1/LRP1/ZSWIM4/EPHA7/SEMA4F/CRABP2/TIAM1/RET/MAPT	15
GO:1903530	GO:1903530	regulation of secretion by cell	30/422	424/12213	0.000159945	0.0289337	0.0261204	NTSR1/SYT17/KCNN4/RAB3A/ASIC1/RIMS3/MYB/FKBP1B/LRP1/RAC2/LIF/UNC13A/CCN3/RAB13/EGFR/GJA1/TIAM1/PINK1/SSTR5/VSNL1/GPER1/SYK/TRPV6/MIDN/RAB26/PTAFR/SYT12/SNCG/BMP8A/SRCIN1	30
GO:0022604	GO:0022604	regulation of cell morphogenesis	28/422	384/12213	0.000160213	0.0289337	0.0261204	SEMA3B/FSTL4/LZTS1/NGEF/SEMA3A/MAP2/DPYSL2/TRIOBP/METRN/SYT17/FN1/LRP1/RAC2/UNC13A/ZSWIM4/DLG4/WASF3/EPHA7/SEMA4F/CRABP2/RHOB/TNIK/TIAM1/FBLIM1/RHOBTB3/RET/MAPT/SRCIN1	28
GO:0040017	GO:0040017	positive regulation of locomotion	29/422	404/12213	0.000160673	0.0289337	0.0261204	CD99/ITGA3/SEMA3B/ADGRA2/SEMA3A/SPOCK2/FN1/TWIST1/PLAU/LRP1/SOX9/RAC2/ETS1/SEMA4F/GPNMB/IGF1R/GRB7/RHOB/EGFR/TIAM1/GPER1/RET/ATOH8/PTAFR/INSR/SCG2/COL18A1/S100A14/AGER	29
GO:0045746	GO:0045746	negative regulation of Notch signaling pathway	7/422	35/12213	0.000162581	0.0289337	0.0261204	NOTCH3/TSPAN15/BCL6/DLX2/DLX1/EGFR/BEND6	7
GO:0045429	GO:0045429	positive regulation of nitric oxide biosynthetic process	6/422	25/12213	0.000166286	0.0289337	0.0261204	KLF2/ASS1/INSR/DDAH2/DDAH2/DDAH2	6
GO:0038083	GO:0038083	peptidyl-tyrosine autophosphorylation	7/422	36/12213	0.000195896	0.0299956	0.027079	DDR1/IGF1R/EGFR/ACE/SYK/INSR/DDR1	7
GO:0042743	GO:0042743	hydrogen peroxide metabolic process	7/422	36/12213	0.000195896	0.0299956	0.027079	RAC2/EGFR/PINK1/NOXA1/NOXO1/HBG2/HBE1	7
GO:0015844	GO:0015844	monoamine transport	7/422	37/12213	0.000234512	0.0309556	0.0279457	SYT17/RAB3A/PINK1/SLC29A4/SYK/SYT12/SNCG	7
GO:0046888	GO:0046888	negative regulation of hormone secretion	7/422	37/12213	0.000234512	0.0309556	0.0279457	FKBP1B/LIF/CCN3/GJA1/VSNL1/MIDN/BMP8A	7
GO:0060263	GO:0060263	regulation of respiratory burst	4/422	10/12213	0.000250057	0.0313834	0.0283319	RAC2/INSR/NOXA1/NOXO1	4
GO:0061387	GO:0061387	regulation of extent of cell growth	11/422	90/12213	0.000262348	0.0313834	0.0283319	SEMA3B/FSTL4/SEMA3A/MAP2/DPYSL2/FN1/LRP1/EPHA7/SEMA4F/CRABP2/MAPT	11
GO:0007600	GO:0007600	sensory perception	23/422	303/12213	0.000346902	0.0389418	0.0351554	TRIOBP/NTSR1/OLFM2/RAB3A/GSDME/ASIC1/SCNN1A/LRAT/SERPINB6/REEP2/ZFHX2/CCN3/MYO7A/OR51B5/PTAFR/COL18A1/OR51B4/GJB4/MC1R/GFY/ABCC6/OR51B2/RABGGTA	23
GO:0010769	GO:0010769	regulation of cell morphogenesis involved in differentiation	20/422	246/12213	0.000347085	0.0389418	0.0351554	SEMA3B/FSTL4/LZTS1/NGEF/SEMA3A/MAP2/DPYSL2/TRIOBP/METRN/FN1/LRP1/ZSWIM4/EPHA7/SEMA4F/CRABP2/TNIK/TIAM1/RET/MAPT/SRCIN1	20
GO:0030855	GO:0030855	epithelial cell differentiation	31/422	465/12213	0.000356051	0.0389418	0.0351554	WWTR1/TRIOBP/TJP3/CYP27B1/NR5A2/MSX2/CSTA/POF1B/SOX9/BFSP1/THRA/KLF2/LIF/BTG1/MYO7A/RAB13/NFIB/CCDC78/ELF3/BDH2/SPRY1/AQP3/KLK5/EVPL/ATOH8/KRT13/COL18A1/PTCH1/SCX/ID3/CTSB	31
