# Supplementary material for: IRS2 as a driver of brain metastasis in colorectal cancer: A potential target for novel therapeutic strategies
Source: Neuro Oncol. 2025 Jan 31;27(7):1729–45. doi: 10.1093/neuonc/noaf028 (PMC12417839; doi:10.1093/neuonc/noaf028)
Supplement: noaf028_suppl_Supplementary_Table_S14 [file noaf028_suppl_supplementary_table_s14.xlsx]

## Sheet: gsea_metabolic
	ID	Description	setSize	enrichmentScore	NES	pvalue	p.adjust	qvalues	rank	leading_edge	core_enrichment
1	Glycolysis Gluconeogenesis	KEGG_GLYCOLYSIS_GLUCONEOGENESIS	36	0.699568	2.2657	0.00114548	0.0133639	0.0076365	1600	tags=46%, list=12%, signal=40%	ENO2/PGM1/PDHB/LDHB/PFKL/ALDOA/ALDH9A1/PGK1/PGAM1/PCK2/ALDH3A2/HK1/ALDOC/ENO3/ACSS2/LDHA/ADH5
2	Pentose Phosphate Pathway	KEGG_PENTOSE_PHOSPHATE_PATHWAY	20	0.710236	2.03917	0.0010989	0.0133639	0.0076365	1734	tags=43%, list=14%, signal=37%	H6PD/PGM1/PFKL/ALDOA/G6PD/ALDOC/PGLS/TKT/RBKS
3	Valine Leucine And Isoleucine Degradation	KEGG_VALINE_LEUCINE_AND_ISOLEUCINE_DEGRADATION	64	0.523059	1.91116	0.00229621	0.0133946	0.00765404	1462	tags=34%, list=11%, signal=30%	IDH1/PDHB/HMGCL/HIBADH/BCKDHA/AUH/ACAA2/BCAT2/ALDH9A1/OGDHL/ACADM/HADH/OGDH/PCK2/ALDH3A2/ACADS/DLST/ECHS1/MDH2/DBT/ACAD8/ACLY
4	Fructose And Mannose Metabolism	KEGG_FRUCTOSE_AND_MANNOSE_METABOLISM	26	0.608598	1.86536	0.0021645	0.0133946	0.00765404	1108	tags=35%, list=9%, signal=32%	PFKFB4/SORD/PFKL/ALDOA/FPGT/MPI/AKR1B1/HK1/ALDOC
5	Oxidative Phosphorylation	KEGG_OXIDATIVE_PHOSPHORYLATION	114	0.374625	1.5094	0.00711744	0.0355872	0.0203355	3763	tags=45%, list=29%, signal=32%	ATP5MC2/MT-CYB/ATP5F1A/MT-ND4/MT-ND5/COX7C/UQCRC1/ATP5MC3/COX8A/MT-CO3/MT-ND4L/MT-ATP6/COX5B/COX7A2L/ATP5MC1/NDUFS1/COX6C/ATP5F1C/PPA2/NDUFB6/ATP6V1E2/SDHC/NDUFS2/ATP6V1D/UQCRC2/ATP6V0E2/NDUFA1/COX11/NDUFB4/ATP5PD/NDUFA7/COX6A1/MT-CO2/COX7A2/NDUFB1/UQCR11/ATP6V1F/ATP5F1D/ATP5F1B/LHPP/NDUFV3/ATP6V0A1/ATP5F1E/SDHA/NDUFA6/UQCRB/MT-ATP8/UQCRQ/NDUFC1/NDUFA4/NDUFA2/UQCRH
6	Pyrimidine Metabolism	KEGG_PYRIMIDINE_METABOLISM	88	-0.449471	-1.67941	0.00176056	0.0133946	0.00765404	1937	tags=29%, list=15%, signal=25%	POLR2F/PNP/UCK2/POLR3B/NT5E/POLR3G/DTYMK/POLA2/POLR2J3/PNPT1/POLE2/POLD3/TYMS/POLR1A/POLE3/POLR3F/UMPS/POLR1C/POLD2/CAD/UPP1/CTPS1/POLR2K/POLR1B/POLR3C/RRM2
7	Proteasome	KEGG_PROTEASOME	40	-0.706847	-2.27275	0.000874126	0.0133639	0.0076365	1393	tags=60%, list=11%, signal=54%	PSMC6/PSMA6/PSMB7/PSMF1/PSMA1/PSMB3/PSMD13/PSMA4/PSMD7/PSME4/PSMD3/PSMD6/PSMD12/PSMA3/PSMC5/PSMD14/PSME3/PSMD8/PSMC2/PSMD11/PSMC4/PSMB2/PSMC3/PSMC1
